# Supplementary material for: LuxR Solos from Environmental Fluorescent Pseudomonads
Source: mSphere. 2021 Mar 31;6(2):e01322-20. doi: 10.1128/mSphere.01322-20 (PMC8546723; doi:10.1128/mSphere.01322-20)
Supplement: TABLE S2 [file msphere.01322-20-st002.xlsx]

## Sheet: LuxR_solos
Strain ID	genome_name	accession	patric_id	refseq_locus_tag	alt_locus_tag	uniprotkb_accession	start	end	strand	na_length	gene	product	LuxR solo	Sub_groups
1.04221e+06	Pseudomonas fluorescens HK44	AFOY02000008	fig|1042209.11.peg.1937	HK44_026845			339140	339856	-	717		hypothetical protein	R	Sub_group A
1.04221e+06	Pseudomonas fluorescens HK44	AFOY02000009	fig|1042209.11.peg.2275	HK44_028495			231082	231849	-	768		hypothetical protein	R	Sub_group G
1.03892e+06	Pseudomonas fluorescens Q2-87	AGBM01000001	fig|1038922.3.peg.760	PflQ2_4761	VBIPseFlu200970_0760	J2EEP4	851832	852245	-	414		hypothetical protein	R	Sub_group A
1.08194e+06	Pseudomonas putida B6-2	AGCS01000019	fig|1081940.5.peg.4725		VBIPsePut204543_4725		661318	662025	+	708		Transcriptional regulator, LuxR family	R	Sub_group A
1.07936e+06	Pseudomonas putida str. Idaho	AGFJ01000285	fig|1079364.3.peg.2921		VBIPsePut208195_2921		1064	1771	+	708		Transcriptional regulator, LuxR family	R	Sub_group A
1.11711e+06	Pseudomonas chlororaphis subsp. chlororaphis GP72	AHAY01000012	fig|1117110.10.peg.323		VBIPseChl226382_0323		49080	49805	-	726		N-butyryl-L-homoserine lactone quorum-sensing transcriptional activator @ Transcriptional regulator RhlR	R	No Sub-group
1.03892e+06	Pseudomonas chlororaphis subsp. aureofaciens 30-84	AHHJ01000007	fig|1038921.4.peg.3208	Pchl3084_3368	VBIPseChl200994_3208	J2YF51	1262186	1262728	-	543		Transcriptional regulator, LuxR family	R	Sub_group H
1.13448e+06	Pseudomonas fragi A22	AHZY01000033	fig|1134475.3.peg.2139		VBIPseFra230447_2139		1072	1881	+	810		Transcriptional regulator, LuxR family	R	Sub_group E
1.14779e+06	Pseudomonas mandelii JR-1	AJFM01000069	fig|1147786.5.peg.6244		VBIPseMan231132_6244		171082	171537	-	456		hypothetical protein	R	Sub_group A
564422	Pseudomonas fluorescens NZ052	AJXH01000012	fig|564421.6.peg.635		VBIPseFlu8162_0635		309795	310559	-	765		Autoinducer-binding transcriptional regulator, LuxR family	R	Sub_group C
564421	Pseudomonas fluorescens NZ011	AJXJ01000693	fig|564420.7.peg.3931		VBIPseFlu5560_3931		93895	94353	-	459		hypothetical protein	R	Sub_group A
690598	Pseudomonas fluorescens NZ007	AKBR01000216	fig|690597.5.peg.1751		VBIPseFlu153674_1751		6413	7177	+	765		Autoinducer-binding transcriptional regulator, LuxR family	R	Sub_group C
690598	Pseudomonas fluorescens NZ007	AKBR01000733	fig|690597.5.peg.5176		VBIPseFlu153674_5176		11035	11745	+	711		hypothetical protein	R	Sub_group A
1.1935e+06	Pseudomonas putida SJTE-1	AKCL01000092	fig|1193499.3.peg.1972		VBIPsePut248582_1972		196637	197344	+	708		Transcriptional regulator, LuxR family	R	Sub_group A
463794	Pseudomonas fluorescens BBc6R8	AKXH01000105	fig|463794.5.peg.4264	MHB_21835	VBIPseFlu156476_4264	K1AN95	4217	4927	-	711		hypothetical protein	R	Sub_group A
463794	Pseudomonas fluorescens BBc6R8	AKXH01000142	fig|463794.5.peg.5643	MHB_29228	VBIPseFlu156476_5643	K1B7X5	96835	97599	+	765		Autoinducer-binding transcriptional regulator, LuxR family	R	Sub_group C
1.21509e+06	Pseudomonas putida S12	ALNR01000217	fig|1215087.3.peg.4032		VBIPsePut254272_4032		14591	15298	+	708		Transcriptional regulator, LuxR family	R	Sub_group A
1.19315e+06	Pseudomonas putida LS46	ALPV01000031	fig|1193146.3.peg.2783	PPUTLS46_14086	VBIPsePut240702_2783		1205	1912	+	708		Transcriptional regulator, LuxR family	R	Sub_group A
1.21817e+06	Pseudomonas putida S11	ALXA01000040	fig|1218169.3.peg.3791	PPS11_19539	VBIPsePut253947_3791	J8UXK3	23632	24279	-	648		Transcriptional regulator, LuxR family	R	Sub_group A
743713	Pseudomonas fluorescens R124	ALYL01000068	fig|743713.3.peg.4677		VBIPseFlu147482_4677		118213	118683	+	471		hypothetical protein	R	Sub_group A
450397	Pseudomonas viridiflava UASWS0038	AMQP01000031	fig|450396.6.peg.1159	AAI_05811	VBIPseVir124908_1159	K6BV79	29009	29731	+	723		hypothetical protein	R	Sub_group F
450397	Pseudomonas viridiflava UASWS0038	AMQP01000080	fig|450396.6.peg.2652	AAI_13405	VBIPseVir124908_2652	K6AGH3	23212	23976	-	765		Autoinducer-binding transcriptional regulator, LuxR family	R	Sub_group C
1.0054e+06	Pseudomonas putida CSV86	AMWJ01000013	fig|1005395.3.peg.210	CSV86_01158	VBIPsePut188794_0210	L1M768	89	730	+	642		hypothetical protein	R	No Sub-group
1.0054e+06	Pseudomonas putida CSV86	AMWJ01000066	fig|1005395.3.peg.1649	CSV86_08733	VBIPsePut188794_1649	L1M2W3	15804	16565	-	762		Autoinducer-binding transcriptional regulator, LuxR family	R	Sub_group C
1.0054e+06	Pseudomonas putida CSV86	AMWJ01000091	fig|1005395.3.peg.2357	CSV86_12245	VBIPsePut188794_2357	L1M1R7	26730	27434	-	705		Transcriptional regulator, LuxR family	R	Sub_group A
1.0054e+06	Pseudomonas putida CSV86	AMWJ01000184	fig|1005395.3.peg.5248	CSV86_27137	VBIPsePut188794_5248	L1LSL4	47157	47927	-	771		hypothetical protein	R	Sub_group A
1.23139e+06	Pseudomonas fluorescens BS2	AMZG01000005	fig|1231390.3.peg.736		VBIPseFlu256925_0736		54787	55551	+	765		Autoinducer-binding transcriptional regulator, LuxR family	R	Sub_group C
1.23139e+06	Pseudomonas fluorescens BS2	AMZG01000015	fig|1231390.3.peg.2473		VBIPseFlu256925_2473		43950	44609	-	660		hypothetical protein	R	Sub_group D
1.23139e+06	Pseudomonas fluorescens BS2	AMZG01000021	fig|1231390.3.peg.3100		VBIPseFlu256925_3100		163303	164013	+	711		hypothetical protein	R	Sub_group A
1.20575e+06	Pseudomonas fluorescens BRIP34879	AMZW01000088	fig|1205750.3.peg.2991	A986_15076	VBIPseFlu241598_2991	L7HE68	5573	6283	+	711		hypothetical protein	R	Sub_group A
1.20575e+06	Pseudomonas fluorescens BRIP34879	AMZW01000089	fig|1205750.3.peg.3068	A986_15466	VBIPseFlu241598_3068	L7HCW7	70460	71224	-	765		Autoinducer-binding transcriptional regulator, LuxR family	R	Sub_group C
1.2844e+06	Pseudomonas fluorescens FH5	AOJA01000033	fig|1284404.3.peg.1948	H098_10180	VBIPseFlu269938_1948		23546	24310	-	765		Autoinducer-binding transcriptional regulator, LuxR family	R	Sub_group C
1.2844e+06	Pseudomonas fluorescens FH5	AOJA01000064	fig|1284404.3.peg.4275	H098_22015	VBIPseFlu269938_4275		3085	3801	+	717		hypothetical protein	R	Sub_group I
1.2844e+06	Pseudomonas fluorescens FH5	AOJA01000086	fig|1284404.3.peg.5446	H098_28100	VBIPseFlu269938_5446		200018	200728	-	711		hypothetical protein	R	Sub_group A
1.21158e+06	Pseudomonas putida NBRC 14164	AP013070	fig|1211579.3.peg.704	PP4_07100	VBIPsePut256897_0704	T2H2D9	837135	837842	-	708		Transcriptional regulator, LuxR family	R	Sub_group A
1.4206e+06	Pseudomonas protegens Cab57	AP014522	fig|1420599.3.peg.5270				5847681	5848439	-	759		Autoinducer-binding transcriptional regulator, LuxR family	R	Sub_group C
303.447	Pseudomonas putida strain KF715	AP015029	fig|303.447.peg.5217	KF715C_ch50320			5571054	5571761	+	708		Transcriptional regulator, LuxR family	R	Sub_group A
1.22792e+06	Pseudomonas putida TRO1	APBQ01000076	fig|1227924.3.peg.2545	C206_13269	VBIPsePut258344_2545	N9W0F6	37450	38157	-	708		Transcriptional regulator, LuxR family	R	Sub_group A
1.32433e+06	Pseudomonas fluorescens LMG 5329	ASGY01000100	fig|1324332.3.peg.2818		VBIPseFlu295788_2818		5573	6331	-	759		Autoinducer-binding transcriptional regulator, LuxR family	R	Sub_group C
1.32433e+06	Pseudomonas fluorescens LMG 5329	ASGY01000103	fig|1324332.3.peg.2927		VBIPseFlu295788_2927		14600	15292	-	693		hypothetical protein	R	Sub_group I
1.32433e+06	Pseudomonas fluorescens LMG 5329	ASGY01000127	fig|1324332.3.peg.3457		VBIPseFlu295788_3457		97505	98215	-	711		hypothetical protein	R	Sub_group A
1.32433e+06	Pseudomonas fluorescens LMG 5329	ASGY01000212	fig|1324332.3.peg.5192		VBIPseFlu295788_5192		39624	40388	-	765		Autoinducer-binding transcriptional regulator, LuxR family	R	Sub_group C
1.35729e+06	Pseudomonas viridiflava TA043	AVDV01000054	fig|1357291.4.peg.701		VBIPseVir317103_0701		18750	19514	-	765		Autoinducer-binding transcriptional regulator, LuxR family	R	Sub_group C
1.35729e+06	Pseudomonas viridiflava TA043	AVDV01000180	fig|1357291.4.peg.1874		VBIPseVir317103_1874		9514	10236	+	723		hypothetical protein	R	Sub_group F
1.35729e+06	Pseudomonas viridiflava CC1582	AVDW01000064	fig|1357290.4.peg.641		VBIPseVir311989_0641		16706	17470	-	765		Autoinducer-binding transcriptional regulator, LuxR family	R	Sub_group C
1.35729e+06	Pseudomonas viridiflava CC1582	AVDW01000463	fig|1357290.4.peg.4258		VBIPseVir311989_4258		112143	112865	+	723		hypothetical protein	R	Sub_group F
1.38406e+06	Pseudomonas putida S13.1.2	AVFB01000043	fig|1384061.3.peg.2394		VBIPsePut300040_2394		26640	27347	-	708		Transcriptional regulator, LuxR family	R	Sub_group A
1.38307e+06	Pseudomonas fluorescens S12	AVFN01000025	fig|1383069.3.peg.601		VBIPseFlu315622_0601		7509	8270	-	762		Autoinducer-binding transcriptional regulator, LuxR family	R	Sub_group C
1.38307e+06	Pseudomonas fluorescens S12	AVFN01000046	fig|1383069.3.peg.1243		VBIPseFlu315622_1243		6839	7288	+	450		hypothetical protein	R	Sub_group A
1.38307e+06	Pseudomonas fluorescens S12	AVFN01000100	fig|1383069.3.peg.2560		VBIPseFlu315622_2560		23773	24432	+	660		hypothetical protein	R	Sub_group D
1.39037e+06	Pseudomonas fluorescens EGD-AQ6	AVQG01000002	fig|1390371.3.peg.447	O204_15465	VBIPseFlu303851_0447	U1UXD8	63173	63937	+	765		Autoinducer-binding transcriptional regulator, LuxR family	R	Sub_group C
1.39037e+06	Pseudomonas fluorescens EGD-AQ6	AVQG01000055	fig|1390371.3.peg.4619	O204_10260	VBIPseFlu303851_4619	U1SBJ5	141387	142097	+	711		hypothetical protein	R	Sub_group A
1.40332e+06	Pseudomonas fluorescens PA4C2	AXDA01000004	fig|1403315.3.peg.283				103835	104599	-	765		Autoinducer-binding transcriptional regulator, LuxR family	R	Sub_group C
1.40332e+06	Pseudomonas fluorescens PA4C2	AXDA01000062	fig|1403315.3.peg.3060				81037	81708	-	672		hypothetical protein	R	Sub_group I
1.40332e+06	Pseudomonas fluorescens PA4C2	AXDA01000065	fig|1403315.3.peg.3258				75561	76271	+	711		hypothetical protein	R	Sub_group A
1.38876e+06	Pseudomonas mosselii SJ10	AXUO01000215	fig|1388763.4.peg.2400	O165_12590	VBIPseMos304400_2400		45	749	-	705		Transcriptional regulator, LuxR family	R	Sub_group A
1.39915e+06	Pseudomonas putida S610	AYJQ01000021	fig|1399145.3.peg.2256	EDP1_825	VBIPsePut301732_2256		234707	235414	+	708		Transcriptional regulator, LuxR family	R	Sub_group A
1.40331e+06	Pseudomonas brassicacearum PP1_210F	AYJR01000030	fig|1403314.3.peg.3746				59780	60439	+	660		hypothetical protein	R	Sub_group D
1.40331e+06	Pseudomonas brassicacearum PP1_210F	AYJR01000046	fig|1403314.3.peg.5680				129729	130490	-	762		Autoinducer-binding transcriptional regulator, LuxR family	R	Sub_group C
1.41052e+06	Pseudomonas putida KG-4	AYRY01000023	fig|1410521.3.peg.4113	V520_19805			39874	40581	+	708		Transcriptional regulator, LuxR family	R	Sub_group A
1.41517e+06	Pseudomonas chlororaphis subsp. aurantiaca PB-St2	AYUD01000001	fig|1415170.5.peg.722	U724_03515			806591	807331	-	741		Transcriptional regulator, LuxR family	R	Sub_group H
1.41067e+06	Pseudomonas putida OUS82	AZBL01000075	fig|1410669.4.peg.5405		VBIPsePut311513_5405		40915	41622	+	708		Transcriptional regulator, LuxR family	R	Sub_group A
1.03399e+06	Pseudomonas oleovorans MOIL14HWK12	AZOB01000008	fig|1033992.3.peg.3091		VBIPseOle229656_3091		242115	242879	+	765		Autoinducer-binding transcriptional regulator, LuxR family	R	Sub_group C
1.05035e+06	Pseudomonas brassicacearum 51MFCVI2.1	AZOC01000023	fig|1050347.3.peg.3783		VBIPseBra239990_3783		3310	4071	-	762		Autoinducer-binding transcriptional regulator, LuxR family	R	Sub_group C
1.05035e+06	Pseudomonas brassicacearum 51MFCVI2.1	AZOC01000030	fig|1050347.3.peg.4332		VBIPseBra239990_4332		34643	35302	+	660		hypothetical protein	R	Sub_group D
1.29513e+06	Pseudomonas putida JCM 9802	BBDA01000012	fig|1295131.3.peg.1418				4737	5444	-	708		Transcriptional regulator, LuxR family	R	Sub_group A
1.29513e+06	Pseudomonas putida JCM 18452	BBDB01000167	fig|1295132.3.peg.4991				5844	6551	+	708		Transcriptional regulator, LuxR family	R	Sub_group A
1.29513e+06	Pseudomonas putida JCM 18798	BBDC01000089	fig|1295133.4.peg.3549				9251	9703	+	453		Transcriptional regulator, LuxR family	R	Sub_group A
1.2151e+06	Pseudomonas fulva NBRC 16637 = DSM 17717	BBIQ01000020	fig|1215102.3.peg.3627				59240	59947	+	708		Transcriptional regulator, LuxR family	R	Sub_group A
303.139	Pseudomonas putida YKD221	BBNC01000023	fig|303.139.peg.2103				23265	23972	+	708		Transcriptional regulator, LuxR family	R	Sub_group A
303.169	Pseudomonas putida strain KF703 (=NBRC 110666)	BBQL01000027	fig|303.169.peg.3819				212956	213663	+	708		Transcriptional regulator, LuxR family	R	Sub_group A
1.2151e+06	Pseudomonas citronellolis NBRC 103043 strain NBRC 103043	BCZY01000049	fig|1215097.3.peg.4651				130043	130861	-	819		hypothetical protein	R	Sub_group E
1.2151e+06	Pseudomonas fluorescens NBRC 14160 strain NBRC 14160	BDAA01000008	fig|1215100.3.peg.3314				115650	116360	-	711		hypothetical protein	R	Sub_group A
1.2151e+06	Pseudomonas fluorescens NBRC 14160 strain NBRC 14160	BDAA01000011	fig|1215100.3.peg.3773				1455	2219	-	765		Autoinducer-binding transcriptional regulator, LuxR family	R	Sub_group C
1.2151e+06	Pseudomonas fragi NBRC 3458 strain NBRC 3458	BDAB01000020	fig|1215101.3.peg.3734				24860	25573	+	714		hypothetical protein	R	Sub_group A
1.21511e+06	Pseudomonas mandelii NBRC 103147 strain NBRC 103147	BDAF01000004	fig|1215107.3.peg.996				135675	136385	-	711		hypothetical protein	R	Sub_group A
1.00766e+06	Pseudomonas fluorescens Wayne1	CADW01000052	fig|1007656.5.peg.1082		VBIPseFlu196307_1082		1749	2507	+	759		Autoinducer-binding transcriptional regulator, LuxR family	R	Sub_group C
1.00766e+06	Pseudomonas fluorescens Wayne1	CADW01000167	fig|1007656.5.peg.3464		VBIPseFlu196307_3464		69703	70200	-	498		hypothetical protein	R	Sub_group B
1.00766e+06	Pseudomonas fluorescens Wayne1	CADX01000072	fig|1007656.6.peg.1649				13650	14408	-	759		Autoinducer-binding transcriptional regulator, LuxR family	R	Sub_group C
1.00766e+06	Pseudomonas fluorescens Wayne1	CADX01000088	fig|1007656.6.peg.200				89603	90325	-	723		hypothetical protein	R	Sub_group B
1.04826e+06	Pseudomonas putida B001	CAED01000188	fig|1048261.3.peg.3846		VBIPsePut208055_3846		25117	25824	-	708		Transcriptional regulator, LuxR family	R	Sub_group A
1.08503e+06	Pseudomonas fluorescens Wood1R	CAFF01000851	fig|1085031.4.peg.3485		VBIPseFlu204192_3485		11453	12214	+	762		Autoinducer-binding transcriptional regulator, LuxR family	R	Sub_group C
1.08503e+06	Pseudomonas fluorescens Wood1R	CAFF01001232	fig|1085031.4.peg.5161		VBIPseFlu204192_5161		4345	5004	+	660		hypothetical protein	R	Sub_group D
294.76	Pseudomonas fluorescens SRM1	CDMF01000001	fig|294.76.peg.3583	SRM1_04941			5346976	5347389	+	414		hypothetical protein	R	Sub_group A
1.03892e+06	Pseudomonas fluorescens Q8r1-96	CM001512	fig|1038923.3.peg.761	PflQ8_0751	VBIPseFlu200955_0761	I4KZM1	897138	897899	+	762	psoR	Autoinducer-binding transcriptional regulator, LuxR family	R	Sub_group C
1.03892e+06	Pseudomonas fluorescens Q8r1-96	CM001512	fig|1038923.3.peg.2714	PflQ8_2764	VBIPseFlu200955_2714	I4KJR4	3199595	3200254	-	660		hypothetical protein	R	Sub_group D
1.03892e+06	Pseudomonas fluorescens SS101	CM001513	fig|1038924.3.peg.1598	PflSS101_1635	VBIPseFlu200968_1598	I4K7F0	1830661	1831425	-	765	psoR	Autoinducer-binding transcriptional regulator, LuxR family	R	Sub_group C
1.03892e+06	Pseudomonas fluorescens SS101	CM001513	fig|1038924.3.peg.4326	PflSS101_4487	VBIPseFlu200968_4326	I4K968	5100441	5101112	-	672		hypothetical protein	R	Sub_group A
1.03892e+06	Pseudomonas fluorescens SS101	CM001513	fig|1038924.3.peg.4518	PflSS101_4691	VBIPseFlu200968_4518	I4K6L1	5329892	5330602	+	711		hypothetical protein	R	Sub_group A
931281	Pseudomonas putida BIRD-1	CP002290	fig|931281.3.peg.4382	PPUBIRD1_4343	VBIPsePut176522_4382	E4R4Y3	4842769	4843476	+	708		Transcriptional regulator, LuxR family	R	Sub_group A
1.03791e+06	Pseudomonas fluorescens A506	CP003041	fig|1037911.3.peg.1622	PflA506_1683	VBIPseFlu200956_1622	I2BZW4	1840460	1841224	-	765	psoR	Autoinducer-binding transcriptional regulator, LuxR family	R	Sub_group C
1.03791e+06	Pseudomonas fluorescens A506	CP003041	fig|1037911.3.peg.4291	PflA506_4423	VBIPseFlu200956_4291	I2BMG0	4875221	4875937	-	717		hypothetical protein	R	Sub_group I
1.03791e+06	Pseudomonas fluorescens A506	CP003041	fig|1037911.3.peg.4453	PflA506_4589	VBIPseFlu200956_4453	I2BP22	5064137	5064880	+	744		hypothetical protein	R	No Sub-group
1.03791e+06	Pseudomonas fluorescens A506	CP003041	fig|1037911.3.peg.4501	PflA506_4636	VBIPseFlu200956_4501	I2BXQ8	5118284	5118667	+	384		hypothetical protein	R	Sub_group A
1.11497e+06	Pseudomonas fluorescens F113	CP003150	fig|1114970.3.peg.804	PSF113_0790	VBIPseFlu223857_0804	G8Q7A7	948684	949445	+	762		Autoinducer-binding transcriptional regulator, LuxR family	R	Sub_group C
1.11497e+06	Pseudomonas fluorescens F113	CP003150	fig|1114970.3.peg.2590	PSF113_2538	VBIPseFlu223857_2590	G8PWG9	2990405	2991064	-	660		hypothetical protein	R	Sub_group D
1.11497e+06	Pseudomonas fluorescens F113	CP003150	fig|1114970.3.peg.3668	PSF113_3591	VBIPseFlu223857_3668	G8QBI7	4223329	4224129	-	801		hypothetical protein	R	Sub_group G
1.12498e+06	Pseudomonas protegens CHA0	CP003190	fig|1124983.3.peg.3706	PFLCHA0_c36680	VBIPsePro238813_3706	R4R878	4116165	4116662	+	498		hypothetical protein	R	Sub_group B
1.12498e+06	Pseudomonas protegens CHA0	CP003190	fig|1124983.3.peg.5302	PFLCHA0_c52710	VBIPsePro238813_5302	R4RRS6	5885570	5886265	-	696		hypothetical protein	R	Sub_group C
231023	Pseudomonas putida ND6	CP003588	fig|231023.4.peg.1574	YSA_03233	VBIPsePut3905_1574	I3USQ2	1746251	1746958	+	708		Transcriptional regulator, LuxR family	R	Sub_group A
1.19633e+06	Pseudomonas putida DOT-T1E	CP003734	fig|1196325.3.peg.825	T1E_0821	VBIPsePut243421_0825	I7C4T5	930449	931156	+	708	sdiA	Transcriptional regulator, LuxR family	R	Sub_group A
1.21509e+06	Pseudomonas putida HB3267	CP003738	fig|1215088.3.peg.4522	B479_22515	VBIPsePut258503_4522	L0FQ21	4953728	4954435	+	708		Transcriptional regulator, LuxR family	R	Sub_group A
1.33463e+06	Pseudomonas fluorescens PICF7	CP005975	fig|1334632.3.peg.66	PFLUOLIPICF7_00325			74110	74874	+	765		Autoinducer-binding transcriptional regulator, LuxR family	R	Sub_group C
1.33463e+06	Pseudomonas fluorescens PICF7	CP005975	fig|1334632.3.peg.2435	PFLUOLIPICF7_12140			2626031	2626741	-	711		hypothetical protein	R	Sub_group A
1.33167e+06	Pseudomonas putida H8234	CP005976	fig|1331671.3.peg.5382	L483_27730	VBIPsePut293256_5382	R9V8Z7	5869549	5870256	+	708		Transcriptional regulator, LuxR family	R	Sub_group A
930166	Pseudomonas brassicacearum strain DF41	CP007410	fig|930166.5.peg.3130	CD58_16035	VBIPseBra177834_3130		3565585	3566268	+	684		hypothetical protein	R	No Sub-group
930166	Pseudomonas brassicacearum strain DF41	CP007410	fig|930166.5.peg.3340	CD58_17135	VBIPseBra177834_3340		3916001	3916795	+	795		hypothetical protein	R	Sub_group G
303.167	Pseudomonas putida strain DLL-E4	CP007620	fig|303.167.peg.5140	DW66_4869			5345339	5346046	+	708		Transcriptional regulator, LuxR family	R	Sub_group A
587754	Pseudomonas chlororaphis strain PA23	CP008696	fig|587753.6.peg.4688	EY04_24165			5336993	5337754	+	762		Autoinducer-binding transcriptional regulator, LuxR family	R	Sub_group C
294.123	Pseudomonas fluorescens strain UK4	CP008896	fig|294.123.peg.2634	HZ99_13125			2908002	2908712	+	711		hypothetical protein	R	Sub_group A
1.21509e+06	Pseudomonas putida S12	CP009974	fig|1215087.7.peg.2813	RPPX_13815			3103580	3104287	-	708		Transcriptional regulator, LuxR family	R	Sub_group A
294.127	Pseudomonas fluorescens strain PCL1751	CP010896	fig|294.127.peg.1623	PF1751_v1c15980			1779405	1780169	-	765		Autoinducer-binding transcriptional regulator, LuxR family	R	Sub_group C
294.127	Pseudomonas fluorescens strain PCL1751	CP010896	fig|294.127.peg.4833	PF1751_v1c47620			5292092	5292802	+	711		hypothetical protein	R	Sub_group A
587753	Pseudomonas chlororaphis strain UFB2	CP011020	fig|587753.11.peg.220	VM99_01075			287123	288004	+	882		hypothetical protein	R	Sub_group G
587753	Pseudomonas chlororaphis strain UFB2	CP011020	fig|587753.11.peg.1618	VM99_07915			1847142	1847855	+	714		hypothetical protein	R	Sub_group A
587753	Pseudomonas chlororaphis strain PCL1606	CP011110	fig|587753.10.peg.3421	PCL1606_34350			3774881	3775600	+	720		Transcriptional regulator, LuxR family	R	Sub_group H
294.136	Pseudomonas fluorescens strain LBUM223	CP011117	fig|294.136.peg.1911				2014300	2014857	+	558		hypothetical protein	R	No Sub-group
294.136	Pseudomonas fluorescens strain LBUM223	CP011117	fig|294.136.peg.2300	VO64_2180			2450686	2451396	+	711		hypothetical protein	R	Sub_group A
294.136	Pseudomonas fluorescens strain LBUM223	CP011117	fig|294.136.peg.4954	VO64_4752			5309919	5310683	-	765		Autoinducer-binding transcriptional regulator, LuxR family	R	Sub_group C
303.2	Pseudomonas putida strain PC2	CP011789	fig|303.200.peg.4893	AB688_24165			5375740	5376453	+	714		Transcriptional regulator, LuxR family	R	Sub_group A
294.202	Pseudomonas fluorescens strain LBUM636	CP012400	fig|294.202.peg.598	AK972_0584			622112	622822	-	711		hypothetical protein	R	Sub_group A
294.202	Pseudomonas fluorescens strain LBUM636	CP012400	fig|294.202.peg.3838	AK972_3759			4161533	4162192	+	660		hypothetical protein	R	Sub_group D
294.202	Pseudomonas fluorescens strain LBUM636	CP012400	fig|294.202.peg.4276	AK972_4183			4626433	4627197	+	765		Autoinducer-binding transcriptional regulator, LuxR family	R	Sub_group C
294.202	Pseudomonas fluorescens strain LBUM636	CP012400	fig|294.202.peg.4694				5073450	5074286	-	837		hypothetical protein	R	Sub_group G
930166	Pseudomonas brassicacearum strain LBUM300	CP012680	fig|930166.13.peg.955	AK973_0916			1112226	1112987	+	762		Autoinducer-binding transcriptional regulator, LuxR family	R	Sub_group C
930166	Pseudomonas brassicacearum strain LBUM300	CP012680	fig|930166.13.peg.3281	AK973_3119			3633980	3634639	-	660		hypothetical protein	R	Sub_group D
930166	Pseudomonas brassicacearum strain LBUM300	CP012680	fig|930166.13.peg.5645	AK973_5386			6169631	6170344	+	714		hypothetical protein	R	Sub_group A
294.16	Pseudomonas fluorescens strain FW300-N2E3	CP012830	fig|294.160.peg.1763	AO353_08640			1899248	1899976	+	729		hypothetical protein	R	No Sub-group
294.16	Pseudomonas fluorescens strain FW300-N2E3	CP012830	fig|294.160.peg.2872	AO353_13955			3100053	3100769	-	717		hypothetical protein	R	Sub_group A
294.16	Pseudomonas fluorescens strain FW300-N2E3	CP012830	fig|294.160.peg.4521	AO353_21880			4798410	4799171	+	762		Autoinducer-binding transcriptional regulator, LuxR family	R	Sub_group C
294.161	Pseudomonas fluorescens strain FW300-N2C3	CP012831	fig|294.161.peg.1627	AO356_07695			1710016	1710777	-	762		Autoinducer-binding transcriptional regulator, LuxR family	R	Sub_group A
294.161	Pseudomonas fluorescens strain FW300-N2C3	CP012831	fig|294.161.peg.3291	AO356_15655			3543954	3544667	-	714		hypothetical protein	R	Sub_group A
294.161	Pseudomonas fluorescens strain FW300-N2C3	CP012831	fig|294.161.peg.3436	AO356_16370			3699364	3700089	-	726		hypothetical protein	R	No Sub-group
380021	Pseudomonas protegens strain H78	CP013184	fig|380021.23.peg.3944	H78_03936			4331419	4332141	+	723		hypothetical protein	R	Sub_group B
380021	Pseudomonas protegens strain H78	CP013184	fig|380021.23.peg.5483	H78_05504			6044458	6045216	-	759	psoR	Autoinducer-binding transcriptional regulator, LuxR family	R	Sub_group C
296.7	Pseudomonas fragi strain P121	CP013861	fig|296.7.peg.3043	AV641_14250			3198232	3199041	+	810		Transcriptional regulator, LuxR family	R	Sub_group E
930166	Pseudomonas brassicacearum strain L13-6-12	CP014693	fig|930166.18.peg.536	A0U95_02550			581460	582119	+	660		hypothetical protein	R	Sub_group D
930166	Pseudomonas brassicacearum strain L13-6-12	CP014693	fig|930166.18.peg.2633	A0U95_12470			2877201	2877962	-	762		Autoinducer-binding transcriptional regulator, LuxR family	R	Sub_group A
930166	Pseudomonas brassicacearum strain L13-6-12	CP014693	fig|930166.18.peg.4305	A0U95_20540			4738294	4739007	-	714		hypothetical protein	R	Sub_group A
294.201	Pseudomonas fluorescens strain KENGFT3	CP014868	fig|294.201.peg.96	AYK59_00475			110323	111033	+	711		hypothetical protein	R	Sub_group A
294.201	Pseudomonas fluorescens strain KENGFT3	CP014868	fig|294.201.peg.2612	AYK59_12845			2802114	2802878	-	765		Autoinducer-binding transcriptional regulator, LuxR family	R	Sub_group C
198620	Pseudomonas koreensis strain D26	CP014947	fig|198620.5.peg.5527	AYO71_26355			5865787	5866497	+	711		hypothetical protein	R	Sub_group A
294.203	Pseudomonas fluorescens strain FW300-N2E2	CP015225	fig|294.203.peg.1410	TK06_06710			1554102	1554761	+	660		hypothetical protein	R	Sub_group D
294.203	Pseudomonas fluorescens strain FW300-N2E2	CP015225	fig|294.203.peg.3634	TK06_17155			3978349	3979110	-	762		Autoinducer-binding transcriptional regulator, LuxR family	R	Sub_group C
294.203	Pseudomonas fluorescens strain FW300-N2E2	CP015225	fig|294.203.peg.5331	TK06_25290			5847485	5848198	-	714		hypothetical protein	R	Sub_group A
294.211	Pseudomonas fluorescens strain L321	CP015637	fig|294.211.peg.1598	A7317_07815			1734587	1735351	-	765		Autoinducer-binding transcriptional regulator, LuxR family	R	Sub_group C
294.211	Pseudomonas fluorescens strain L321	CP015637	fig|294.211.peg.2125	A7317_10405			2284890	2285648	-	759		Autoinducer-binding transcriptional regulator, LuxR family	R	Sub_group C
294.211	Pseudomonas fluorescens strain L321	CP015637	fig|294.211.peg.3054	A7317_14835			3360640	3361299	+	660		hypothetical protein	R	Sub_group D
294.211	Pseudomonas fluorescens strain L321	CP015637	fig|294.211.peg.5249	A7317_25470			5730041	5730751	-	711		hypothetical protein	R	Sub_group A
294.212	Pseudomonas fluorescens strain L111	CP015638	fig|294.212.peg.1656	A7319_08085			1798721	1799485	+	765		Autoinducer-binding transcriptional regulator, LuxR family	R	Sub_group C
294.212	Pseudomonas fluorescens strain L111	CP015638	fig|294.212.peg.2126	A7319_10395			2292592	2293350	-	759		Autoinducer-binding transcriptional regulator, LuxR family	R	Sub_group C
294.212	Pseudomonas fluorescens strain L111	CP015638	fig|294.212.peg.3154	A7319_15325			3473947	3474606	-	660		hypothetical protein	R	Sub_group D
294.212	Pseudomonas fluorescens strain L111	CP015638	fig|294.212.peg.5197	A7319_25240			5692905	5693615	-	711		hypothetical protein	R	Sub_group A
294.223	Pseudomonas fluorescens strain L228	CP015639	fig|294.223.peg.1466	A7318_07185			1612751	1613515	-	765		Autoinducer-binding transcriptional regulator, LuxR family	R	Sub_group C
294.223	Pseudomonas fluorescens strain L228	CP015639	fig|294.223.peg.2014	A7318_09860			2160608	2161309	-	702		hypothetical protein	R	Sub_group A
294.223	Pseudomonas fluorescens strain L228	CP015639	fig|294.223.peg.4795	A7318_23355			5160320	5161030	+	711		hypothetical protein	R	Sub_group A
198620	Pseudomonas koreensis strain CRS05-R5	CP015852	fig|198620.11.peg.2674	A8L59_12980			2985594	2986286	-	693		Transcriptional regulator, LuxR family	R	Sub_group H
198620	Pseudomonas koreensis strain CRS05-R5	CP015852	fig|198620.11.peg.4674	A8L59_22760			5090932	5091660	+	729		hypothetical protein	R	Sub_group A
1.1506e+06	Pseudomonas putida JB	CP016212	fig|1150601.3.peg.4618	Q5O_22490			4927193	4927900	+	708		Transcriptional regulator, LuxR family	R	Sub_group A
303.397	Pseudomonas putida strain PP112420	CP017073	fig|303.397.peg.4592	BG030_22710			5061751	5062458	+	708		Transcriptional regulator, LuxR family	R	Sub_group A
294.224	Pseudomonas fluorescens strain Pt14	CP017296	fig|294.224.peg.755	BH711_03600			782891	783655	-	765		Autoinducer-binding transcriptional regulator, LuxR family	R	Sub_group C
294.224	Pseudomonas fluorescens strain Pt14	CP017296	fig|294.224.peg.3558	BH711_17225			3823974	3824690	-	717		hypothetical protein	R	Sub_group I
294.224	Pseudomonas fluorescens strain Pt14	CP017296	fig|294.224.peg.3763	BH711_18245			4062925	4063635	+	711		hypothetical protein	R	Sub_group A
104088	Pseudomonas frederiksbergensis strain ERGS4:02	CP017886	fig|104087.9.peg.3595	BLL42_17265			3670407	3671123	-	717		Transcriptional regulator, LuxR family	R	Sub_group A
294.232	Pseudomonas fluorescens strain CREA-C16	CP017951	fig|294.232.peg.854				900392	901105	-	714		hypothetical protein	R	Sub_group A
380021	Pseudomonas protegens strain UCT	CP017964	fig|380021.18.peg.7372	BME99_26980			6253968	6254726	-	759		hypothetical protein	R	Sub_group C
104087	Pseudomonas frederiksbergensis strain AS1	CP018319	fig|104087.12.peg.3111	PFAS1_15290			3304684	3305415	-	732		hypothetical protein	R	Sub_group A
303.41	Pseudomonas putida strain AA7	CP018846	fig|303.410.peg.497				528296	529006	-	711		Transcriptional regulator, LuxR family	R	Sub_group A
296.11	Pseudomonas fragi strain NMC25	CP021132	fig|296.11.peg.737	B6D87_03605			760978	761691	-	714		hypothetical protein	R	Sub_group A
296.15	Pseudomonas fragi strain DBC	CP021986	fig|296.15.peg.3442	CDA60_16700			3996531	3997244	-	714		hypothetical protein	R	Sub_group A
380021	Pseudomonas protegens strain FDAARGOS_307	CP022097	fig|380021.25.peg.2608	CEP86_12815			2784578	2785336	+	759		Autoinducer-binding transcriptional regulator, LuxR family	R	Sub_group C
380021	Pseudomonas protegens strain FDAARGOS_307	CP022097	fig|380021.25.peg.4407	CEP86_21545			4663368	4664090	-	723		hypothetical protein	R	Sub_group B
47880.8	Pseudomonas fulva strain SB1	CP023048	fig|47880.8.peg.4078				3975739	3976446	+	708		Transcriptional regulator, LuxR family	R	Sub_group A
78327.8	Pseudomonas mosselii strain BS011	CP023299	fig|78327.8.peg.385	CLJ08_01890			385917	386618	-	702		hypothetical protein	R	Sub_group H
78327.8	Pseudomonas mosselii strain BS011	CP023299	fig|78327.8.peg.3291	CLJ08_16425			3533463	3534167	-	705		Transcriptional regulator, LuxR family	R	Sub_group A
78327.8	Pseudomonas mosselii strain BS011	CP023299	fig|78327.8.peg.5207	CLJ08_25845			5658774	5659619	-	846		Transcriptional regulator ahyR/asaR family	R	Sub_group C
104087	Pseudomonas frederiksbergensis strain KNU-15	CP023466	fig|104087.16.peg.854	CNN82_04240			896506	897216	-	711		Transcriptional activator protein SolR	R	Sub_group A
104087	Pseudomonas frederiksbergensis strain KNU-15	CP023466	fig|104087.16.peg.3393	CNN82_16720			3637289	3637954	+	666		Putative response regulator	R	Sub_group D
303.452	Pseudomonas putida strain E41	CP024085	fig|303.452.peg.4641	CR511_23150			5145072	5145779	+	708		Transcriptional regulator, LuxR family	R	Sub_group A
303.451	Pseudomonas putida strain E46	CP024086	fig|303.451.peg.4627	CR512_22850			5199522	5200229	+	708		Transcriptional regulator, LuxR family	R	Sub_group A
78327.9	Pseudomonas mosselii strain PtA1	CP024159	fig|78327.9.peg.2107				2305202	2305903	+	702		hypothetical protein	R	Sub_group H
78327.9	Pseudomonas mosselii strain PtA1	CP024159	fig|78327.9.peg.2580				2794337	2795182	+	846		Transcriptional regulator ahyR/asaR family	R	Sub_group C
78327.9	Pseudomonas mosselii strain PtA1	CP024159	fig|78327.9.peg.4483				4955557	4956261	+	705		Transcriptional regulator, LuxR family	R	Sub_group A
294.282	Pseudomonas fluorescens strain UBA879	DBFN01000004	fig|294.282.peg.237				22106	22816	-	711		hypothetical protein	R	Sub_group A
294.282	Pseudomonas fluorescens strain UBA879	DBFN01000089	fig|294.282.peg.1415				38281	39045	-	765		Autoinducer-binding transcriptional regulator, LuxR family	R	Sub_group C
47880.7	Pseudomonas fulva strain UBA4538	DGLS01000016	fig|47880.7.peg.4504				111347	112054	+	708		Transcriptional regulator, LuxR family	R	Sub_group A
303.432	Pseudomonas putida strain Pseudomonas putida FW305-E2	FMHQ01000007	fig|303.432.peg.4317				37446	38153	-	708		Transcriptional regulator, LuxR family	R	Sub_group A
104087	Pseudomonas frederiksbergensis strain Pseudomonas frederiksbergensis FW305-53	FMHR01000008	fig|104087.15.peg.3358				291030	291695	+	666		hypothetical protein	R	Sub_group D
104087	Pseudomonas frederiksbergensis strain Pseudomonas frederiksbergensis FW305-53	FMHR01000010	fig|104087.15.peg.133				119752	120462	+	711		hypothetical protein	R	Sub_group A
104087	Pseudomonas frederiksbergensis strain Pseudomonas frederiksbergensis FW305-62	FMHS01000006	fig|104087.14.peg.4298				349139	349804	+	666		hypothetical protein	R	Sub_group D
104087	Pseudomonas frederiksbergensis strain Pseudomonas frederiksbergensis FW305-62	FMHS01000011	fig|104087.14.peg.602				134883	135593	-	711		hypothetical protein	R	Sub_group A
303.237	Pseudomonas putida strain NFIX47	FMXW01000007	fig|303.237.peg.4294	SAMN03097715_03840			24633	25352	+	720		Transcriptional regulator, LuxR family	R	Sub_group H
303.237	Pseudomonas putida strain NFIX47	FMXW01000010	fig|303.237.peg.4070	SAMN03097715_05038			114805	115527	+	723		Transcriptional regulator, LuxR family	R	Sub_group A
78544.3	Pseudomonas gessardii strain BS2982	FNKR01000003	fig|78544.3.peg.4237	SAMN04490207_4628			4683769	4684479	-	711		hypothetical protein	R	Sub_group A
77298.3	Pseudomonas jessenii strain BS3660	FNTC01000001	fig|77298.3.peg.5950	SAMN04490187_0115			114567	115280	+	714		hypothetical protein	R	Sub_group A
77298.3	Pseudomonas jessenii strain BS3660	FNTC01000002	fig|77298.3.peg.3255	SAMN04490187_3629			3442353	3443177	-	825		Transcriptional regulator, LuxR family	R	Sub_group E
104087	Pseudomonas frederiksbergensis strain BS3655	FNTF01000002	fig|104087.11.peg.121	SAMN04490185_0240			124231	124962	+	732		hypothetical protein	R	Sub_group A
53408.9	Pseudomonas citronellolis strain LMG 18378	FOLS01000021	fig|53408.9.peg.355	SAMN05216577_1219			6678	7496	+	819		hypothetical protein	R	Sub_group E
1.44999e+06	Pseudomonas putida T2-2	JALX01000181	fig|1449987.3.peg.4107				5094	5822	-	729		Transcriptional regulator	R	Sub_group H
1.44999e+06	Pseudomonas putida T2-2	JALX01000290	fig|1449987.3.peg.4966				3167	3874	+	708		Transcriptional regulator, LuxR family	R	Sub_group A
294.77	Pseudomonas fluorescens PA3G8	JBOO01000032	fig|294.77.peg.4684				32093	32851	+	759		Autoinducer-binding transcriptional regulator, LuxR family	R	Sub_group C
303.14	Pseudomonas putida PA14H7	JBOP01000037	fig|303.140.peg.3347				47470	48174	+	705		Transcriptional regulator, LuxR family	R	Sub_group A
1.44999e+06	Pseudomonas putida W15Oct28	JENB01000008	fig|1449986.3.peg.1434				20402	21109	-	708		Transcriptional regulator, LuxR family	R	Sub_group A
294.122	Pseudomonas fluorescens strain ATCC 17400	JENC01000004	fig|294.122.peg.1306				188513	189223	+	711		hypothetical protein	R	Sub_group A
1.2151e+06	Pseudomonas fulva NBRC 16637 = DSM 17717	JHYU01000022	fig|1215102.4.peg.3488				35270	35977	-	708		Transcriptional regulator, LuxR family	R	Sub_group A
1.40334e+06	Pseudomonas mosselii DSM 17497	JHYW01000004	fig|1403339.3.peg.1261				126531	127292	+	762		hypothetical protein	R	Sub_group C
1.40334e+06	Pseudomonas mosselii DSM 17497	JHYW01000006	fig|1403339.3.peg.1784				13947	14657	+	711		Transcriptional regulator, LuxR family	R	Sub_group H
1.40334e+06	Pseudomonas mosselii DSM 17497	JHYW01000024	fig|1403339.3.peg.4592				40249	40953	-	705		Transcriptional regulator, LuxR family	R	Sub_group A
294.166	Pseudomonas fluorescens strain GcM5-1A	JJOE01000012	fig|294.166.peg.2979				26730	27410	-	681		hypothetical protein	R	Sub_group A
930166	Pseudomonas brassicacearum strain LZ-4	JNCR01000029	fig|930166.12.peg.3177				73132	73845	-	714		hypothetical protein	R	Sub_group A
930166	Pseudomonas brassicacearum strain LZ-4	JNCR01000032	fig|930166.12.peg.3659				69633	70346	+	714		hypothetical protein	R	Sub_group A
303.168	Pseudomonas putida strain MC4-5222	JOJW01000212	fig|303.168.peg.1632	HA62_10035			4206	4937	-	732		hypothetical protein	R	Sub_group A
33069.8	Pseudomonas viridiflava strain DSM 6694	JRXH01000001	fig|33069.8.peg.123	PVFL_00610			125891	126613	-	723		hypothetical protein	R	Sub_group F
33069.8	Pseudomonas viridiflava strain DSM 6694	JRXH01000031	fig|33069.8.peg.3139	PVFL_10410			6849	7613	+	765		Autoinducer-binding transcriptional regulator, LuxR family	R	Sub_group C
294.78	Pseudomonas fluorescens AU2989	JRXT01000009	fig|294.78.peg.1711				577651	578415	-	765		Autoinducer-binding transcriptional regulator, LuxR family	R	Sub_group C
294.78	Pseudomonas fluorescens AU2989	JRXT01000027	fig|294.78.peg.4547				189811	190521	+	711		hypothetical protein	R	Sub_group A
294.79	Pseudomonas fluorescens AU6026	JRXU01000006	fig|294.79.peg.833				71535	72206	+	672		hypothetical protein	R	Sub_group I
294.79	Pseudomonas fluorescens AU6026	JRXU01000018	fig|294.79.peg.2644				193138	193902	-	765		Autoinducer-binding transcriptional regulator, LuxR family	R	Sub_group C
294.79	Pseudomonas fluorescens AU6026	JRXU01000026	fig|294.79.peg.4517				161369	162079	+	711		hypothetical protein	R	Sub_group A
294.8	Pseudomonas fluorescens AU10973	JRXV01000003	fig|294.80.peg.753				112056	112820	-	765		Autoinducer-binding transcriptional regulator, LuxR family	R	Sub_group C
294.8	Pseudomonas fluorescens AU10973	JRXV01000016	fig|294.80.peg.3154				114479	115189	+	711		hypothetical protein	R	Sub_group A
294.81	Pseudomonas fluorescens AU11518	JRXW01000009	fig|294.81.peg.1740				277883	278647	-	765		Autoinducer-binding transcriptional regulator, LuxR family	R	Sub_group C
294.81	Pseudomonas fluorescens AU11518	JRXW01000033	fig|294.81.peg.4721				12838	13548	+	711		hypothetical protein	R	Sub_group A
294.82	Pseudomonas fluorescens AU14440	JRXX01000010	fig|294.82.peg.400				30331	31047	-	717		hypothetical protein	R	Sub_group I
294.82	Pseudomonas fluorescens AU14440	JRXX01000013	fig|294.82.peg.641				9863	10573	+	711		hypothetical protein	R	Sub_group A
294.82	Pseudomonas fluorescens AU14440	JRXX01000050	fig|294.82.peg.3609				105721	106485	-	765		Autoinducer-binding transcriptional regulator, LuxR family	R	Sub_group C
294.83	Pseudomonas fluorescens AU14917	JRXY01000004	fig|294.83.peg.196				68003	68674	-	672		hypothetical protein	R	Sub_group I
294.83	Pseudomonas fluorescens AU14917	JRXY01000006	fig|294.83.peg.410				156000	156710	+	711		hypothetical protein	R	Sub_group A
294.83	Pseudomonas fluorescens AU14917	JRXY01000016	fig|294.83.peg.3570				317897	318661	-	765		Autoinducer-binding transcriptional regulator, LuxR family	R	Sub_group A
294.84	Pseudomonas fluorescens AU6308	JRXZ01000005	fig|294.84.peg.1815				204543	205307	-	765		Autoinducer-binding transcriptional regulator, LuxR family	R	Sub_group C
294.84	Pseudomonas fluorescens AU6308	JRXZ01000005	fig|294.84.peg.2244				673325	674035	-	711		hypothetical protein	R	Sub_group A
294.84	Pseudomonas fluorescens AU6308	JRXZ01000021	fig|294.84.peg.4626				4723	5394	-	672		hypothetical protein	R	Sub_group I
294.85	Pseudomonas fluorescens AU14705	JRYA01000001	fig|294.85.peg.325				350001	350708	-	708		hypothetical protein	R	Sub_group I
294.85	Pseudomonas fluorescens AU14705	JRYA01000005	fig|294.85.peg.2438				1227423	1228133	-	711		hypothetical protein	R	Sub_group A
294.85	Pseudomonas fluorescens AU14705	JRYA01000006	fig|294.85.peg.3464				1008928	1009692	-	765		Autoinducer-binding transcriptional regulator, LuxR family	R	Sub_group C
294.86	Pseudomonas fluorescens AU12271	JRYP01000004	fig|294.86.peg.1399				944591	945355	-	765		Autoinducer-binding transcriptional regulator, LuxR family	R	Sub_group C
294.86	Pseudomonas fluorescens AU12271	JRYP01000013	fig|294.86.peg.4250				162946	163656	+	711		hypothetical protein	R	Sub_group A
294.87	Pseudomonas fluorescens C2	JSAK01000013	fig|294.87.peg.2301	NL64_11455			127257	127676	-	420		hypothetical protein	R	Sub_group A
294.87	Pseudomonas fluorescens C2	JSAK01000029	fig|294.87.peg.4442	NL64_22140			3275	4102	+	828		Transcriptional regulator, LuxR family	R	Sub_group E
587754	Pseudomonas chlororaphis strain EA105	JSFK01000006	fig|587753.9.peg.5391	NZ35_10765			65830	66543	+	714		hypothetical protein	R	Sub_group A
294.168	Pseudomonas fluorescens strain ATCC 948	JSFL01000018	fig|294.168.peg.1497				31921	32631	-	711		hypothetical protein	R	Sub_group A
294.167	Pseudomonas fluorescens strain ATCC 948	JSFM01000034	fig|294.167.peg.4337				87829	88539	+	711		hypothetical protein	R	Sub_group A
303.398	Pseudomonas putida strain A514	JSVW01000009	fig|303.398.peg.3827				307483	308247	+	765		Autoinducer-binding transcriptional regulator, LuxR family	R	Sub_group C
303.398	Pseudomonas putida strain A514	JSVW01000029	fig|303.398.peg.2208				111123	111833	+	711		hypothetical protein	R	Sub_group A
303.172	Pseudomonas putida strain CBB5	JTEN01000014	fig|303.172.peg.2650	PU99_03575			110465	111196	+	732		hypothetical protein	R	Sub_group A
294.89	Pseudomonas fluorescens SF39a	JTGG01000013	fig|294.89.peg.3339	NX10_16685			116356	117066	+	711		hypothetical protein	R	Sub_group A
294.9	Pseudomonas fluorescens SF4c	JTGH01000017	fig|294.90.peg.4209	QS95_21120			24293	25012	+	720		Transcriptional regulator, LuxR family	R	Sub_group H
303.142	Pseudomonas putida PD1	JUHC01000009	fig|303.142.peg.1808				36312	37019	-	708		Transcriptional regulator, LuxR family	R	Sub_group A
303.174	Pseudomonas putida strain 791_PPUT	JUST01000137	fig|303.174.peg.1978				1014	1721	-	708		Transcriptional regulator, LuxR family	R	Sub_group A
380021	Pseudomonas protegens strain 231_PPRO	JVPC01000071	fig|380021.10.peg.3393				881	1594	-	714		QscR quorum-sensing control repressor	R	Sub_group A
380021	Pseudomonas protegens strain 231_PPRO	JVPC01000106	fig|380021.10.peg.5534				320074	320805	+	732		Transcriptional regulator	R	Sub_group H
380021	Pseudomonas protegens strain 231_PPRO	JVPC01000107	fig|380021.10.peg.5822				50401	51069	+	669		Transcriptional regulator	R	No Sub-group
294.125	Pseudomonas fluorescens strain 2-79	JXCQ01000008	fig|294.125.peg.1378	PFLU3_13420			64373	65137	+	765	luxR_1	Autoinducer-binding transcriptional regulator, LuxR family	R	Sub_group C
294.125	Pseudomonas fluorescens strain 2-79	JXCQ01000010	fig|294.125.peg.1715	PFLU3_16670			123609	124301	-	693	lasR_1	Transcriptional regulator, LuxR family	R	Sub_group H
294.125	Pseudomonas fluorescens strain 2-79	JXCQ01000014	fig|294.125.peg.2293	PFLU3_22400			93993	94703	+	711	lasR_2	hypothetical protein	R	Sub_group A
294.124	Pseudomonas fluorescens strain UM270	JXNZ01000034	fig|294.124.peg.1181				14267	15007	+	741		hypothetical protein	R	Sub_group G
294.124	Pseudomonas fluorescens strain UM270	JXNZ01000163	fig|294.124.peg.3491	RL74_16925			4257	4970	+	714		hypothetical protein	R	Sub_group A
294.126	Pseudomonas fluorescens strain DSM 8569	JXOE01000010	fig|294.126.peg.1792	PFLU4_17340			118939	119598	-	660		hypothetical protein	R	Sub_group D
294.126	Pseudomonas fluorescens strain DSM 8569	JXOE01000035	fig|294.126.peg.3986	PFLU4_38510			55406	56167	+	762	luxR	Autoinducer-binding transcriptional regulator, LuxR family	R	Sub_group C
294.126	Pseudomonas fluorescens strain DSM 8569	JXOE01000080	fig|294.126.peg.5648	PFLU4_54640			6295	7008	+	714	sdiA	hypothetical protein	R	Sub_group A
303.17	Pseudomonas putida strain UASWS0946	JXOG01000147	fig|303.170.peg.1010	QV12_05555			35856	36560	+	705		hypothetical protein	R	Sub_group A
33069.5	Pseudomonas viridiflava LMCA8	JXQO01000063	fig|33069.5.peg.5042	RT94_25540			214387	215109	+	723		hypothetical protein	R	Sub_group F
33069.5	Pseudomonas viridiflava LMCA8	JXQO01000069	fig|33069.5.peg.5245	RT94_26540			5948	6712	+	765		Autoinducer-binding transcriptional regulator, LuxR family	R	Sub_group C
294.93	Pseudomonas fluorescens MEP34	JXQY01000038	fig|294.93.peg.4878	RU10_24320			116353	116784	+	432		hypothetical protein	R	Sub_group A
294.128	Pseudomonas fluorescens strain NT0133	JYHW01000062	fig|294.128.peg.5129	UG46_23210			8145	8858	+	714		hypothetical protein	R	Sub_group A
930166	Pseudomonas brassicacearum strain PA1G7	KN639168	fig|930166.11.peg.103				137684	138445	+	762		Autoinducer-binding transcriptional regulator, LuxR family	R	Sub_group C
930166	Pseudomonas brassicacearum strain PA1G7	KN639168	fig|930166.11.peg.2300				2534711	2535370	-	660		hypothetical protein	R	Sub_group D
930166	Pseudomonas brassicacearum strain PA1G7	KN639172	fig|930166.11.peg.6149				122098	122811	+	714		hypothetical protein	R	Sub_group A
294.364	Pseudomonas fluorescens strain PfR 37	KZ477989	fig|294.364.peg.1217	CIB54_06050			11318	12082	+	765		Autoinducer-binding transcriptional regulator, LuxR family	R	Sub_group C
294.364	Pseudomonas fluorescens strain PfR 37	KZ477991	fig|294.364.peg.1833	CIB54_09010			138282	138992	+	711		Transcriptional activator protein SolR	R	Sub_group A
294.132	Pseudomonas fluorescens strain C8	LACC01000002	fig|294.132.peg.2340	VC35_01745			400774	401598	+	825		Transcriptional regulator, LuxR family	R	Sub_group E
294.132	Pseudomonas fluorescens strain C8	LACC01000022	fig|294.132.peg.2733	VC35_17835			203838	204551	-	714		hypothetical protein	R	Sub_group A
294.131	Pseudomonas fluorescens strain C3	LACD01000002	fig|294.131.peg.1392	VC34_01440			137444	138160	+	717		hypothetical protein	R	Sub_group I
294.131	Pseudomonas fluorescens strain C3	LACD01000030	fig|294.131.peg.3809	VC34_23955			97642	98373	-	732		hypothetical protein	R	Sub_group A
294.13	Pseudomonas fluorescens strain C1	LACE01000007	fig|294.130.peg.5040	VC33_09105			114427	115137	+	711		hypothetical protein	R	Sub_group A
294.13	Pseudomonas fluorescens strain C1	LACE01000014	fig|294.130.peg.1196	VC33_17770			5933	6742	+	810		Transcriptional regulator, LuxR family	R	Sub_group E
294.129	Pseudomonas fluorescens strain H21	LACF01000030	fig|294.129.peg.3178	VC37_21490			108787	109551	+	765		Autoinducer-binding transcriptional regulator, LuxR family	R	Sub_group C
294.129	Pseudomonas fluorescens strain H21	LACF01000033	fig|294.129.peg.3473	VC37_22925			44282	45085	+	804		hypothetical protein	R	Sub_group G
294.129	Pseudomonas fluorescens strain H21	LACF01000034	fig|294.129.peg.3750	VC37_24245			175894	176553	-	660		hypothetical protein	R	Sub_group D
294.129	Pseudomonas fluorescens strain H21	LACF01000049	fig|294.129.peg.4746	VC37_28805			112851	113561	+	711		hypothetical protein	R	Sub_group A
294.134	Pseudomonas fluorescens strain H14	LACG01000010	fig|294.134.peg.135	VC36_04535			21857	22567	-	711		hypothetical protein	R	Sub_group A
294.134	Pseudomonas fluorescens strain H14	LACG01000012	fig|294.134.peg.697	VC36_07310			44282	45085	+	804		hypothetical protein	R	Sub_group G
294.134	Pseudomonas fluorescens strain H14	LACG01000018	fig|294.134.peg.1930	VC36_13305			108750	109514	+	765		Autoinducer-binding transcriptional regulator, LuxR family	R	Sub_group C
294.134	Pseudomonas fluorescens strain H14	LACG01000032	fig|294.134.peg.4380	VC36_23700			23853	24512	+	660		hypothetical protein	R	Sub_group D
294.133	Pseudomonas fluorescens strain H24	LACH01000024	fig|294.133.peg.2115	VD17_13230			16459	17190	-	732		hypothetical protein	R	Sub_group A
303.171	Pseudomonas putida strain ATH-43	LBME01000002	fig|303.171.peg.597				39242	39952	-	711		Transcriptional regulator, LuxR family	R	Sub_group A
294.194	Pseudomonas fluorescens strain Ps_22	LCYA01000011	fig|294.194.peg.552	PFLmoz3_00494			2408	3118	+	711	lasR_1	hypothetical protein	R	Sub_group A
294.194	Pseudomonas fluorescens strain Ps_22	LCYA01000087	fig|294.194.peg.3940	PFLmoz3_03555			68094	68858	+	765	luxR_1	Autoinducer-binding transcriptional regulator, LuxR family	R	Sub_group C
294.194	Pseudomonas fluorescens strain Ps_22	LCYA01000144	fig|294.194.peg.5868	PFLmoz3_05289			10487	11194	+	708	esaR	hypothetical protein	R	Sub_group I
294.194	Pseudomonas fluorescens strain Ps_22	LCYA01000189	fig|294.194.peg.6547	PFLmoz3_05915			4490	5203	-	714	sdiA_2	hypothetical protein	R	Sub_group A
294.193	Pseudomonas fluorescens strain Ps_77	LCYB01000004	fig|294.193.peg.682	PFLuk1_00677			663704	664417	+	714	sdiA_1	hypothetical protein	R	Sub_group A
294.193	Pseudomonas fluorescens strain Ps_77	LCYB01000052	fig|294.193.peg.3983	PFLuk1_03846			66614	67378	+	765	luxR_1	Autoinducer-binding transcriptional regulator, LuxR family	R	Sub_group C
294.193	Pseudomonas fluorescens strain Ps_77	LCYB01000060	fig|294.193.peg.5502	PFLuk1_05317			683896	684606	-	711	lasR	hypothetical protein	R	Sub_group A
294.193	Pseudomonas fluorescens strain Ps_77	LCYB01000060	fig|294.193.peg.5699	PFLuk1_05511			903062	903778	-	717	esaR	hypothetical protein	R	Sub_group I
294.195	Pseudomonas fluorescens strain Ps_40	LCYC01000041	fig|294.195.peg.3168	PFL603g_02960			154005	154769	+	765	luxR_2	Autoinducer-binding transcriptional regulator, LuxR family	R	Sub_group C
294.195	Pseudomonas fluorescens strain Ps_40	LCYC01000048	fig|294.195.peg.4250	PFL603g_03976			777980	778723	+	744	esaR	hypothetical protein	R	Sub_group I
294.195	Pseudomonas fluorescens strain Ps_40	LCYC01000062	fig|294.195.peg.6460	PFL603g_06072			1214120	1214830	-	711	lasR	hypothetical protein	R	Sub_group A
294.192	Pseudomonas fluorescens strain Ps_20	LCYD01000004	fig|294.192.peg.1164	PFLL34_01131			951090	951797	+	708	esaR	hypothetical protein	R	Sub_group I
294.192	Pseudomonas fluorescens strain Ps_20	LCYD01000004	fig|294.192.peg.1393	PFLL34_01363			1189701	1190411	+	711	lasR	hypothetical protein	R	Sub_group A
294.192	Pseudomonas fluorescens strain Ps_20	LCYD01000009	fig|294.192.peg.5040	PFLL34_04916			902123	902887	+	765	luxR_2	Autoinducer-binding transcriptional regulator, LuxR family	R	Sub_group C
294.178	Pseudomonas fluorescens strain AU1044	LCYR01000015	fig|294.178.peg.3811				73443	74156	+	714		hypothetical protein	R	Sub_group A
294.169	Pseudomonas fluorescens strain AU2390	LCYS01000043	fig|294.169.peg.345				1317	2030	+	714		hypothetical protein	R	Sub_group A
294.183	Pseudomonas fluorescens strain AU7350	LCYT01000008	fig|294.183.peg.4129				27888	28601	-	714		hypothetical protein	R	Sub_group A
294.184	Pseudomonas fluorescens strain AU10414	LCYU01000006	fig|294.184.peg.3229				94151	94864	-	714		hypothetical protein	R	Sub_group A
294.176	Pseudomonas fluorescens strain AU11122	LCYV01000023	fig|294.176.peg.3164				491310	492023	+	714		hypothetical protein	R	Sub_group A
294.181	Pseudomonas fluorescens strain AU11164	LCYW01000008	fig|294.181.peg.3857				94187	94900	-	714		hypothetical protein	R	Sub_group A
294.182	Pseudomonas fluorescens strain AU11235	LCYX01000019	fig|294.182.peg.1802				491097	491810	+	714		hypothetical protein	R	Sub_group A
294.174	Pseudomonas fluorescens strain AU11136	LCYY01000006	fig|294.174.peg.4248				94136	94849	-	714		hypothetical protein	R	Sub_group A
294.175	Pseudomonas fluorescens strain AU12597	LCYZ01000014	fig|294.175.peg.959				499249	499962	+	714		hypothetical protein	R	Sub_group A
294.18	Pseudomonas fluorescens strain AU12644	LCZA01000027	fig|294.180.peg.1844				188908	189342	+	435		hypothetical protein	R	Sub_group A
294.179	Pseudomonas fluorescens strain AU11706	LCZB01000066	fig|294.179.peg.2598				49779	50540	-	762		Autoinducer-binding transcriptional regulator, LuxR family	R	Sub_group C
294.173	Pseudomonas fluorescens strain AU13852	LCZC01000020	fig|294.173.peg.1084				51104	51862	-	759		Autoinducer-binding transcriptional regulator, LuxR family	R	Sub_group C
294.172	Pseudomonas fluorescens strain AU5633	LCZD01000027	fig|294.172.peg.368				121089	121811	+	723		hypothetical protein	R	Sub_group A
294.171	Pseudomonas fluorescens strain AU11114	LCZE01000039	fig|294.171.peg.5303				122944	123531	+	588		hypothetical protein	R	Sub_group A
294.17	Pseudomonas fluorescens strain AU20219	LDET01000037	fig|294.170.peg.2230				51079	51837	-	759		Autoinducer-binding transcriptional regulator, LuxR family	R	Sub_group C
303.175	Pseudomonas putida strain JLR11	LDJF01000030	fig|303.175.peg.3455	AA993_23630			236448	237155	+	708		Transcriptional regulator, LuxR family	R	Sub_group A
303.173	Pseudomonas putida strain SF1	LDPF01000057	fig|303.173.peg.4366				18864	19571	-	708		Transcriptional regulator, LuxR family	R	Sub_group A
303.18	Pseudomonas putida strain H	LFYQ01000011	fig|303.180.peg.1981	AC138_09600			47436	48143	+	708		Transcriptional regulator, LuxR family	R	Sub_group A
303.177	Pseudomonas putida strain IOFA1	LGRH01000028	fig|303.177.peg.2429				31199	31906	+	708		Transcriptional regulator, LuxR family	R	Sub_group A
380021	Pseudomonas protegens strain K94.41	LHUU01000009	fig|380021.13.peg.6330				489815	490537	+	723		hypothetical protein	R	Sub_group B
380021	Pseudomonas protegens strain K94.41	LHUU01000013	fig|380021.13.peg.2118				51233	51991	-	759		hypothetical protein	R	Sub_group C
380021	Pseudomonas protegens strain PGNR1	LHUV01000006	fig|380021.12.peg.4391				388885	389607	+	723		hypothetical protein	R	Sub_group B
380021	Pseudomonas protegens strain PGNR1	LHUV01000009	fig|380021.12.peg.5991				51552	52310	-	759		hypothetical protein	R	Sub_group C
380021	Pseudomonas protegens strain BRIP	LHUW01000009	fig|380021.14.peg.6177				65012	65734	+	723		hypothetical protein	R	Sub_group B
380021	Pseudomonas protegens strain BRIP	LHUW01000013	fig|380021.14.peg.1409				51468	52226	-	759		Autoinducer-binding transcriptional regulator, LuxR family	R	Sub_group C
380021	Pseudomonas protegens strain PF	LHUX01000007	fig|380021.11.peg.4719				913752	914474	+	723		hypothetical protein	R	Sub_group B
380021	Pseudomonas protegens strain PF	LHUX01000010	fig|380021.11.peg.248				51506	52264	-	759		Autoinducer-binding transcriptional regulator, LuxR family	R	Sub_group C
930166	Pseudomonas brassicacearum strain TM1A3	LHVD01000006	fig|930166.17.peg.4036				57301	58062	+	762		Autoinducer-binding transcriptional regulator, LuxR family	R	Sub_group C
930166	Pseudomonas brassicacearum strain TM1A3	LHVD01000009	fig|930166.17.peg.6139				178107	178766	-	660		hypothetical protein	R	Sub_group D
930166	Pseudomonas brassicacearum strain TM1A3	LHVD01000022	fig|930166.17.peg.2636				8103	8816	+	714		hypothetical protein	R	Sub_group A
47879.4	Pseudomonas corrugata strain DSM 7228	LHVK01000004	fig|47879.38.peg.3205				8173	8886	+	714		hypothetical protein	R	Sub_group A
294.2	Pseudomonas fluorescens strain DSM 50090	LHVP01000006	fig|294.200.peg.4373				1052296	1053060	-	765		Autoinducer-binding transcriptional regulator, LuxR family	R	Sub_group C
294.2	Pseudomonas fluorescens strain DSM 50090	LHVP01000012	fig|294.200.peg.1913				111093	111803	+	711		hypothetical protein	R	Sub_group A
47879.4	Pseudomonas corrugata strain CFBP5403	LIGO01000143	fig|47879.37.peg.1295				44746	45459	-	714		hypothetical protein	R	Sub_group A
47879.3	Pseudomonas corrugata strain NCPPB2445	LIGR01000011	fig|47879.35.peg.417				138078	138791	-	714		hypothetical protein	R	Sub_group A
47879.4	Pseudomonas corrugata strain TEIC1148	LIHH01000133	fig|47879.36.peg.865				8386	9099	+	714		hypothetical protein	R	Sub_group A
303.176	Pseudomonas putida strain PCL1760	LIYM01000029	fig|303.176.peg.4642				34075	34782	+	708		Transcriptional regulator, LuxR family	R	Sub_group A
33069.9	Pseudomonas viridiflava strain ICMP2848	LJRS01000093	fig|33069.9.peg.591	ALO56_00509			5726	6490	+	765		Autoinducer-binding transcriptional regulator, LuxR family	R	Sub_group C
33069.9	Pseudomonas viridiflava strain ICMP2848	LJRS01000154	fig|33069.9.peg.826	ALO56_00695			25697	26419	+	723		hypothetical protein	R	Sub_group F
294.162	Pseudomonas fluorescens strain S613	LJXB01000072	fig|294.162.peg.2345	AN403_4339			109129	109953	+	825		Transcriptional regulator, LuxR family	R	Sub_group E
294.162	Pseudomonas fluorescens strain S613	LJXB01000088	fig|294.162.peg.4688	AN403_1639			16641	17300	+	660		hypothetical protein	R	Sub_group D
294.162	Pseudomonas fluorescens strain S613	LJXB01000093	fig|294.162.peg.5963	AN403_417			107288	108001	+	714		hypothetical protein	R	Sub_group A
294.165	Pseudomonas fluorescens strain GW456-L13	LKBJ01000002	fig|294.165.peg.1468				1588340	1589053	-	714		hypothetical protein	R	Sub_group A
294.165	Pseudomonas fluorescens strain GW456-L13	LKBJ01000002	fig|294.165.peg.3716				4050879	4051703	+	825		Transcriptional regulator, LuxR family	R	Sub_group E
1.23047e+06	Pseudomonas fluorescens ABAC62	LKBO01000708	fig|1230466.3.peg.1885	AO262_31540			615	1379	+	765		Autoinducer-binding transcriptional regulator, LuxR family	R	Sub_group C
1.23047e+06	Pseudomonas fluorescens ABAC62	LKBO01003027	fig|1230466.3.peg.7073	AO262_12925			1099	1809	-	711		hypothetical protein	R	Sub_group A
33069.2	Pseudomonas viridiflava strain ICMP 8820	LKCA01000003	fig|33069.22.peg.875	AO275_25460			75117	75881	-	765		Autoinducer-binding transcriptional regulator, LuxR family	R	Sub_group C
33069.2	Pseudomonas viridiflava strain ICMP 8820	LKCA01000037	fig|33069.22.peg.3568	AO275_00910			61709	62431	-	723		DNA-binding HTH domain-containing proteins	R	Sub_group F
1.19831e+06	Pseudomonas fluorescens ICMP 11288	LKEF01000039	fig|1198309.3.peg.3761	AO063_01455			30239	30949	+	711		hypothetical protein	R	Sub_group A
1.19831e+06	Pseudomonas fluorescens ICMP 11288	LKEF01000096	fig|1198309.3.peg.5942	AO063_11310			60819	61583	-	765		Autoinducer-binding transcriptional regulator, LuxR family	R	Sub_group C
33069.1	Pseudomonas viridiflava strain ICMP 2848	LKEH01000018	fig|33069.10.peg.1244	AO065_07360			480017	480739	+	723		hypothetical protein	R	Sub_group F
33069.1	Pseudomonas viridiflava strain ICMP 2848	LKEH01000026	fig|33069.10.peg.2823	AO065_12790			166246	167010	+	765		Autoinducer-binding transcriptional regulator, LuxR family	R	Sub_group C
294.185	Pseudomonas fluorescens strain ICMP3636	LKEI01000015	fig|294.185.peg.1961	AO066_17590			62468	63232	+	765		Autoinducer-binding transcriptional regulator, LuxR family	R	Sub_group C
294.185	Pseudomonas fluorescens strain ICMP3636	LKEI01000080	fig|294.185.peg.5716	AO066_12080			136675	137385	+	711		hypothetical protein	R	Sub_group A
1.19831e+06	Pseudomonas viridiflava ICMP 13104	LKEJ01000035	fig|1198305.3.peg.795	AO067_10090			34706	35461	+	756		hypothetical protein	R	Sub_group F
303.187	Pseudomonas putida strain ABAC8	LKGZ01000005	fig|303.187.peg.1344	AO392_21920			36573	37277	+	705		hypothetical protein	R	Sub_group A
303.187	Pseudomonas putida strain ABAC8	LKGZ01000023	fig|303.187.peg.2689	AO392_19510			422145	422858	+	714		hypothetical protein	R	Sub_group A
303.178	Pseudomonas putida strain HB13667	LKKS01000079	fig|303.178.peg.2819	HB13667_13285			32449	33156	-	708		Transcriptional regulator, LuxR family	R	Sub_group A
303.179	Pseudomonas putida strain HB4184	LKKT01000054	fig|303.179.peg.2758	HB4184_13355			74848	75555	+	708		Transcriptional regulator, LuxR family	R	Sub_group A
294.186	Pseudomonas fluorescens strain et76	LNAB01000040	fig|294.186.peg.3478				4281	4994	-	714		hypothetical protein	R	Sub_group A
294.186	Pseudomonas fluorescens strain et76	LNAB01000174	fig|294.186.peg.300				4545	5204	+	660		hypothetical protein	R	Sub_group D
294.186	Pseudomonas fluorescens strain et76	LNAB01000333	fig|294.186.peg.3285				9055	9816	+	762		Autoinducer-binding transcriptional regulator, LuxR family	R	Sub_group C
303.188	Pseudomonas putida strain FDAARGOS_121	LORX01000003	fig|303.188.peg.260	AL481_01035			202998	203666	+	669		Transcriptional regulator	R	No Sub-group
303.188	Pseudomonas putida strain FDAARGOS_121	LORX01000003	fig|303.188.peg.3501	AL481_15050			3269570	3270301	+	732		Transcriptional regulator	R	Sub_group H
303.188	Pseudomonas putida strain FDAARGOS_121	LORX01000003	fig|303.188.peg.4471	AL481_18970			4126382	4127095	+	714		QscR quorum-sensing control repressor	R	Sub_group A
303.189	Pseudomonas putida strain 1A00316	LQGT01000002	fig|303.189.peg.2198				127652	128497	+	846		hypothetical protein	R	Sub_group C
303.189	Pseudomonas putida strain 1A00316	LQGT01000009	fig|303.189.peg.4926				14088	14789	+	702		Transcriptional regulator, LuxR family	R	Sub_group H
303.189	Pseudomonas putida strain 1A00316	LQGT01000019	fig|303.189.peg.2041				71102	71806	+	705		Transcriptional regulator, LuxR family	R	Sub_group A
294.191	Pseudomonas fluorescens strain Ps006	LRMR01000001	fig|294.191.peg.101	AWV77_00505			119511	120221	+	711		hypothetical protein	R	Sub_group A
294.191	Pseudomonas fluorescens strain Ps006	LRMR01000005	fig|294.191.peg.1060	AWV77_05115			348540	349304	-	765		Autoinducer-binding transcriptional regulator, LuxR family	R	Sub_group C
294.191	Pseudomonas fluorescens strain Ps006	LRMR01000010	fig|294.191.peg.2070	AWV77_10000			27372	28088	+	717		Autoinducer-binding transcriptional regulator, LuxR family	R	No Sub-group
303.192	Pseudomonas putida strain BW11M1	LSLE01000020	fig|303.192.peg.2827	AXZ07_19575			67777	68481	+	705		Transcriptional regulator, LuxR family	R	Sub_group A
303.192	Pseudomonas putida strain BW11M1	LSLE01000021	fig|303.192.peg.2927	AXZ07_20055			71293	72138	+	846		hypothetical protein	R	Sub_group C
303.192	Pseudomonas putida strain BW11M1	LSLE01000064	fig|303.192.peg.4695	AXZ07_05420			210766	211467	-	702		Transcriptional regulator, LuxR family	R	Sub_group H
303.205	Pseudomonas putida strain INSali382	LSUZ01000034	fig|303.205.peg.1012	AYO08_24830			1266	1973	+	708		Transcriptional regulator, LuxR family	R	Sub_group A
198620	Pseudomonas koreensis strain BS3658	LT629687	fig|198620.16.peg.3189	SAMN04490189_3278			3505983	3506711	-	729		hypothetical protein	R	Sub_group A
198620	Pseudomonas koreensis strain BS3658	LT629687	fig|198620.16.peg.5290	SAMN04490189_5424			5691345	5692037	+	693		Transcriptional regulator, LuxR family	R	Sub_group H
930166	Pseudomonas brassicacearum strain BS3663	LT629713	fig|930166.19.peg.1402	SAMN04490180_1396			1546327	1546986	-	660		hypothetical protein	R	Sub_group D
930166	Pseudomonas brassicacearum strain BS3663	LT629713	fig|930166.19.peg.3759	SAMN04490180_3777			4058970	4059683	+	714		hypothetical protein	R	Sub_group A
930166	Pseudomonas brassicacearum strain BS3663	LT629713	fig|930166.19.peg.5375	SAMN04490180_5430			5851651	5852412	+	762		Autoinducer-binding transcriptional regulator, LuxR family	R	Sub_group C
296.9	Pseudomonas fragi strain NRRL B-727	LT629783	fig|296.9.peg.3690	SAMN05216594_3803			3996531	3997244	-	714		hypothetical protein	R	Sub_group A
75612.1	Pseudomonas mandelii strain LMG 21607	LT629796	fig|75612.10.peg.2981	SAMN04489801_3017			3254220	3254930	-	711		hypothetical protein	R	Sub_group A
47879.4	Pseudomonas corrugata strain BS3649	LT629798	fig|47879.40.peg.5402	SAMN04490183_5489			6027362	6028075	-	714		hypothetical protein	R	Sub_group A
303.411	Pseudomonas putida strain N1R	LT707061	fig|303.411.peg.184	SAMN05216501_0182			194150	194857	+	708		Transcriptional regulator, LuxR family	R	Sub_group A
303.427	Pseudomonas putida strain KT2440	LT799039	fig|303.427.peg.3463	SAMN05216307_3492			3653227	3653934	+	708		Transcriptional regulator, LuxR family	R	Sub_group A
33069.2	Pseudomonas viridiflava strain CFBP 1590	LT855380	fig|33069.19.peg.1887	CFBP1590__1923			1986268	1986990	+	723		hypothetical protein	R	Sub_group F
33069.2	Pseudomonas viridiflava strain CFBP 1590	LT855380	fig|33069.19.peg.4654	CFBP1590__4608			5125988	5126752	+	765		Autoinducer-binding transcriptional regulator, LuxR family	R	Sub_group C
294.284	Pseudomonas fluorescens strain ATCC 13525	LT907842	fig|294.284.peg.1196	SAMN04488487_1226			1268514	1269224	+	711		Transcriptional activator protein SolR	R	Sub_group A
294.284	Pseudomonas fluorescens strain ATCC 13525	LT907842	fig|294.284.peg.3899	SAMN04488487_3980			4131974	4132738	-	765		Autoinducer-binding transcriptional regulator, LuxR family	R	Sub_group C
303.203	Pseudomonas putida strain CBF10-2	LUCV01000009	fig|303.203.peg.1389	AYO28_12005			111085	111846	-	762		Autoinducer-binding transcriptional regulator, LuxR family	R	Sub_group C
303.203	Pseudomonas putida strain CBF10-2	LUCV01000028	fig|303.203.peg.3527	AYO28_22405			28833	29537	+	705		Transcriptional regulator, LuxR family	R	Sub_group A
303.203	Pseudomonas putida strain CBF10-2	LUCV01000032	fig|303.203.peg.3739	AYO28_23445			145	807	+	663		hypothetical protein	R	No Sub-group
303.203	Pseudomonas putida strain CBF10-2	LUCV01000040	fig|303.203.peg.3939	AYO28_00435			87993	88763	+	771		hypothetical protein	R	Sub_group A
294.204	Pseudomonas fluorescens strain FW300-N1B4	LUKJ01000003	fig|294.204.peg.3894	A1D17_18500			3102486	3103193	-	708		hypothetical protein	R	Sub_group A
294.204	Pseudomonas fluorescens strain FW300-N1B4	LUKJ01000003	fig|294.204.peg.6328	A1D17_30040			5653931	5654689	-	759		Autoinducer-binding transcriptional regulator, LuxR family	R	Sub_group C
294.208	Pseudomonas fluorescens strain HKI0770	LVEJ01000016	fig|294.208.peg.1595				117704	118417	+	714		hypothetical protein	R	Sub_group A
303.204	Pseudomonas putida strain KB9	LVHH01000021	fig|303.204.peg.1370	A3K88_02370			148600	149328	-	729		Transcriptional regulator	R	Sub_group H
303.204	Pseudomonas putida strain KB9	LVHH01000096	fig|303.204.peg.5359	A3K88_26195			1440	2147	-	708		Transcriptional regulator, LuxR family	R	Sub_group A
303.199	Pseudomonas putida strain JQ581	LWDW01000001	fig|303.199.peg.417	A3L25_01980			435069	435776	+	708		Transcriptional regulator, LuxR family	R	Sub_group A
303.234	Pseudomonas putida strain IAC-RBcr5	LWMA01000003	fig|303.234.peg.2000				37369	38076	-	708		Transcriptional regulator, LuxR family	R	Sub_group A
78327.5	Pseudomonas mosselii strain Gil3	LZCV01000037	fig|78327.5.peg.3364	A9L43_20515			71094	71939	+	846		hypothetical protein	R	Sub_group C
78327.5	Pseudomonas mosselii strain Gil3	LZCV01000041	fig|78327.5.peg.3679	A9L43_21995			68081	68785	+	705		Transcriptional regulator, LuxR family	R	Sub_group A
78327.5	Pseudomonas mosselii strain Gil3	LZCV01000069	fig|78327.5.peg.5212	A9L43_06570			253292	253993	-	702		Transcriptional regulator, LuxR family	R	Sub_group H
380021	Pseudomonas protegens strain PA26	MAUK01000009	fig|380021.16.peg.3640	BBH58_17890			852457	853179	-	723		hypothetical protein	R	Sub_group B
380021	Pseudomonas protegens strain PA26	MAUK01000009	fig|380021.16.peg.5029	BBH58_24575			2398250	2399008	-	759		Autoinducer-binding transcriptional regulator, LuxR family	R	Sub_group C
380021	Pseudomonas protegens strain PA12	MAUL01000003	fig|380021.17.peg.1498	BBH57_07365			1655096	1655854	+	759		Autoinducer-binding transcriptional regulator, LuxR family	R	Sub_group C
380021	Pseudomonas protegens strain PA12	MAUL01000003	fig|380021.17.peg.2925	BBH57_14200			3238253	3238975	+	723		hypothetical protein	R	Sub_group B
33069.1	Pseudomonas viridiflava strain CDRTc14	MBPF01000011	fig|33069.13.peg.1996	BB779_01375			345297	346019	-	723		hypothetical protein	R	Sub_group F
33069.1	Pseudomonas viridiflava strain CDRTc14	MBPF01000036	fig|33069.13.peg.5038	BB779_13460			288532	289296	-	765		Autoinducer-binding transcriptional regulator, LuxR family	R	Sub_group C
303.214	Pseudomonas putida strain PSP1	MCBG01000055	fig|303.214.peg.4095	A6E20_11025			12993	13703	-	711		hypothetical protein	R	Sub_group A
303.214	Pseudomonas putida strain PSP1	MCBG01000061	fig|303.214.peg.4525	A6E20_13015			42514	43227	-	714		Transcriptional regulator, LuxR family	R	Sub_group A
303.215	Pseudomonas putida strain PSP2	MCBH01000056	fig|303.215.peg.4554	A6E23_17855			429664	430374	+	711		hypothetical protein	R	Sub_group A
303.215	Pseudomonas putida strain PSP2	MCBH01000057	fig|303.215.peg.4900	A6E23_19575			356683	357396	+	714		Transcriptional regulator, LuxR family	R	Sub_group A
303.209	Pseudomonas putida strain PSP3	MCBI01000075	fig|303.209.peg.4590	A6E24_14945			12993	13703	-	711		hypothetical protein	R	Sub_group A
303.209	Pseudomonas putida strain PSP3	MCBI01000076	fig|303.209.peg.5012	A6E24_16935			42515	43228	-	714		Transcriptional regulator, LuxR family	R	Sub_group A
303.212	Pseudomonas putida strain PSP4	MCBJ01000051	fig|303.212.peg.4202	A6E19_17085			429664	430374	+	711		hypothetical protein	R	Sub_group A
303.212	Pseudomonas putida strain PSP4	MCBJ01000053	fig|303.212.peg.4831	A6E19_20165			42514	43227	-	714		Transcriptional regulator, LuxR family	R	Sub_group A
303.236	Pseudomonas putida strain P1	MJVE01000324	fig|303.236.peg.1030	BIW19_06595			4153	4860	+	708		Transcriptional regulator, LuxR family	R	Sub_group A
294.273	Pseudomonas fluorescens strain TR3	MKHA01000001	fig|294.273.peg.113				66977	67741	+	765		Autoinducer-binding transcriptional regulator, LuxR family	R	Sub_group C
294.273	Pseudomonas fluorescens strain TR3	MKHA01000007	fig|294.273.peg.4694				94761	95468	+	708		hypothetical protein	R	Sub_group I
294.273	Pseudomonas fluorescens strain TR3	MKHA01000008	fig|294.273.peg.3756				130319	131029	+	711		hypothetical protein	R	Sub_group A
198620	Pseudomonas koreensis strain IMBL1	MKQJ01000027	fig|198620.15.peg.3686	BJN42_25195			9598	10308	+	711		hypothetical protein	R	Sub_group A
294.236	Pseudomonas fluorescens strain EK007-7t-asp	MKYU01000033	fig|294.236.peg.1794				66216	66959	-	744		hypothetical protein	R	Sub_group I
294.236	Pseudomonas fluorescens strain EK007-7t-asp	MKYU01000039	fig|294.236.peg.2057				45466	46185	+	720		Transcriptional regulator, LuxR family	R	Sub_group H
294.236	Pseudomonas fluorescens strain EK007-7t-asp	MKYU01000061	fig|294.236.peg.3054				22481	23245	-	765		Autoinducer-binding transcriptional regulator, LuxR family	R	Sub_group C
294.236	Pseudomonas fluorescens strain EK007-7t-asp	MKYU01000063	fig|294.236.peg.3212				86522	87232	-	711		hypothetical protein	R	Sub_group A
303.409	Pseudomonas putida strain ASAD	MNAH01000009	fig|303.409.peg.4761	BKX96_25465			154542	155273	-	732		hypothetical protein	R	Sub_group A
78544.5	Pseudomonas gessardii strain DSM 17152	MNPU01000023	fig|78544.5.peg.2007	BLL38_16460			1434	2144	-	711		hypothetical protein	R	Sub_group A
198620	Pseudomonas koreensis strain CI12	MPLD01000005	fig|198620.17.peg.2453	BOW65_11940			269655	270383	-	729		hypothetical protein	R	No Sub-group
294.233	Pseudomonas fluorescens strain EK007-RG4	MRST01000010	fig|294.233.peg.1115				58330	59049	+	720		Transcriptional regulator, LuxR family	R	Sub_group H
294.233	Pseudomonas fluorescens strain EK007-RG4	MRST01000015	fig|294.233.peg.614				73704	74447	-	744		hypothetical protein	R	Sub_group I
294.233	Pseudomonas fluorescens strain EK007-RG4	MRST01000021	fig|294.233.peg.4848				200460	201224	-	765		Autoinducer-binding transcriptional regulator, LuxR family	R	Sub_group C
294.233	Pseudomonas fluorescens strain EK007-RG4	MRST01000022	fig|294.233.peg.4456				154286	154996	+	711		hypothetical protein	R	Sub_group A
380021	Pseudomonas protegens strain PA11	MRTZ01000001	fig|380021.22.peg.2454	BS643_00310			88371	89093	-	723		hypothetical protein	R	Sub_group B
380021	Pseudomonas protegens strain PA11	MRTZ01000014	fig|380021.22.peg.3912	BS643_16175			14156	14914	-	759		Autoinducer-binding transcriptional regulator, LuxR family	R	Sub_group C
380021	Pseudomonas protegens strain PA19	MRUA01000003	fig|380021.20.peg.5885	BS644_08030			272962	273720	+	759		Autoinducer-binding transcriptional regulator, LuxR family	R	Sub_group C
380021	Pseudomonas protegens strain PA19	MRUA01000010	fig|380021.20.peg.4238	BS644_25260			1792360	1793082	-	723		hypothetical protein	R	Sub_group B
380021	Pseudomonas protegens strain PA14	MRUB01000007	fig|380021.21.peg.1483	BS645_17900			68823	69545	-	723		hypothetical protein	R	Sub_group B
380021	Pseudomonas protegens strain PA14	MRUB01000007	fig|380021.21.peg.2916	BS645_24800			1651821	1652579	-	759		Autoinducer-binding transcriptional regulator, LuxR family	R	Sub_group C
380021	Pseudomonas protegens strain PA25	MRUC01000003	fig|380021.19.peg.5448	BS646_16540			2894208	2894930	+	723		hypothetical protein	R	Sub_group B
380021	Pseudomonas protegens strain PA25	MRUC01000006	fig|380021.19.peg.1932	BS646_27375			1197763	1198521	-	759		Autoinducer-binding transcriptional regulator, LuxR family	R	Sub_group C
78327.7	Pseudomonas mosselii strain WS2-TSB-10	MRVJ01000001	fig|78327.7.peg.39	BTA49_00190			42826	43530	-	705		Transcriptional regulator, LuxR family	R	Sub_group A
78327.7	Pseudomonas mosselii strain WS2-TSB-10	MRVJ01000017	fig|78327.7.peg.1467	BTA49_14980			88601	89446	-	846		hypothetical protein	R	Sub_group C
78327.7	Pseudomonas mosselii strain WS2-TSB-10	MRVJ01000029	fig|78327.7.peg.2756	BTA49_19905			115497	116198	-	702		Transcriptional regulator, LuxR family	R	Sub_group H
294.234	Pseudomonas fluorescens strain ML11A	MRXZ01000001	fig|294.234.peg.307	BTR19_01505			269627	270394	-	768		hypothetical protein	R	Sub_group G
294.234	Pseudomonas fluorescens strain ML11A	MRXZ01000003	fig|294.234.peg.2750	BTR19_06705			356356	357072	-	717		hypothetical protein	R	Sub_group I
294.234	Pseudomonas fluorescens strain ML11A	MRXZ01000020	fig|294.234.peg.2354	BTR19_21640			69215	69925	-	711		hypothetical protein	R	Sub_group A
294.234	Pseudomonas fluorescens strain ML11A	MRXZ01000021	fig|294.234.peg.2925	BTR19_22325			103751	104494	+	744		hypothetical protein	R	No Sub-group
294.234	Pseudomonas fluorescens strain ML11A	MRXZ01000033	fig|294.234.peg.4180	BTR19_27060			44270	45034	+	765		Autoinducer-binding transcriptional regulator, LuxR family	R	Sub_group C
587753	Pseudomonas chlororaphis strain PCL1601	MSCT01000009	fig|587753.27.peg.5807	BTN82_10525			111256	111948	-	693		Transcriptional regulator, LuxR family	R	Sub_group H
294.255	Pseudomonas fluorescens strain AH4	MSDE01000005	fig|294.255.peg.2682	BFW86_07205			40059	40823	-	765		Autoinducer-binding transcriptional regulator, LuxR family	R	Sub_group C
294.255	Pseudomonas fluorescens strain AH4	MSDE01000010	fig|294.255.peg.2132	BFW86_10080			195339	195998	-	660		hypothetical protein	R	Sub_group D
294.255	Pseudomonas fluorescens strain AH4	MSDE01000032	fig|294.255.peg.1407	BFW86_24825			193494	194216	+	723		hypothetical protein	R	Sub_group A
294.256	Pseudomonas fluorescens strain P5A	MSDF01000013	fig|294.256.peg.509	BFW87_07080			134398	135111	+	714		hypothetical protein	R	Sub_group A
294.256	Pseudomonas fluorescens strain P5A	MSDF01000025	fig|294.256.peg.1137	BFW87_19895			115798	116562	-	765		Autoinducer-binding transcriptional regulator, LuxR family	R	Sub_group C
294.254	Pseudomonas fluorescens strain TDH40	MSDG01000010	fig|294.254.peg.1842	BFW88_07835			324994	325758	-	765		Autoinducer-binding transcriptional regulator, LuxR family	R	Sub_group C
294.254	Pseudomonas fluorescens strain TDH40	MSDG01000015	fig|294.254.peg.337	BFW88_10835			147045	147704	-	660		hypothetical protein	R	Sub_group D
294.254	Pseudomonas fluorescens strain TDH40	MSDG01000046	fig|294.254.peg.965	BFW88_23895			11545	12267	+	723		hypothetical protein	R	Sub_group A
294.257	Pseudomonas fluorescens strain E24	MSDI01000008	fig|294.257.peg.603	BFW91_08475			21901	22611	+	711		hypothetical protein	R	Sub_group A
294.257	Pseudomonas fluorescens strain E24	MSDI01000027	fig|294.257.peg.5797	BFW91_20675			1141	1905	-	765		Autoinducer-binding transcriptional regulator, LuxR family	R	Sub_group C
294.259	Pseudomonas fluorescens strain G2Y	MSDJ01000006	fig|294.259.peg.613	BFW92_07810			629200	629964	-	765		Autoinducer-binding transcriptional regulator, LuxR family	R	Sub_group C
294.259	Pseudomonas fluorescens strain G2Y	MSDJ01000008	fig|294.259.peg.1768	BFW92_10800			145881	146540	-	660		hypothetical protein	R	Sub_group D
294.259	Pseudomonas fluorescens strain G2Y	MSDJ01000023	fig|294.259.peg.2487	BFW92_23840			146333	147055	+	723		hypothetical protein	R	Sub_group A
294.258	Pseudomonas fluorescens strain A3422A	MSDK01000007	fig|294.258.peg.1174	BFW93_07830			324858	325622	-	765		Autoinducer-binding transcriptional regulator, LuxR family	R	Sub_group C
294.258	Pseudomonas fluorescens strain A3422A	MSDK01000012	fig|294.258.peg.1786	BFW93_10830			145760	146419	-	660		hypothetical protein	R	Sub_group D
294.258	Pseudomonas fluorescens strain A3422A	MSDK01000034	fig|294.258.peg.2946	BFW93_23865			146675	147397	+	723		hypothetical protein	R	Sub_group A
294.26	Pseudomonas fluorescens strain TDH5	MSDL01000021	fig|294.260.peg.128	BFW90_07775			105040	105804	-	765		Autoinducer-binding transcriptional regulator, LuxR family	R	Sub_group C
294.26	Pseudomonas fluorescens strain TDH5	MSDL01000073	fig|294.260.peg.2644	BFW90_20910			85634	86350	-	717		hypothetical protein	R	Sub_group I
294.26	Pseudomonas fluorescens strain TDH5	MSDL01000078	fig|294.260.peg.1418	BFW90_22110			43579	44289	+	711		hypothetical protein	R	Sub_group A
303.424	Pseudomonas putida strain DZ-F23	NBWA01000035	fig|303.424.peg.3482	B7H19_20780			41424	42131	+	708		Transcriptional regulator, LuxR family	R	Sub_group A
303.425	Pseudomonas putida strain DZ-C20	NBWB01000022	fig|303.425.peg.2482	B7H18_19085			42823	43530	-	708		Transcriptional regulator, LuxR family	R	Sub_group A
303.426	Pseudomonas putida strain DZ-C18	NBWC01000024	fig|303.426.peg.2314	B7H17_17140			189735	190463	-	729		Transcriptional regulator, LuxR family	R	Sub_group H
160488	Pseudomonas putida KT2440	NC_002947	fig|160488.4.peg.4955	PP_4647	VBIPsePut30601_4955	Q88E21	5272048	5272755	+	708		Transcriptional regulator, LuxR family	R	Sub_group A
220664	Pseudomonas protegens Pf-5	NC_004129	fig|220664.5.peg.3709	PFL_3627	VBIPseFlu72549_3709	Q4KAK4	4187945	4188442	+	498		hypothetical protein	R	Sub_group B
220664	Pseudomonas protegens Pf-5	NC_004129	fig|220664.5.peg.5411	PFL_5298	VBIPseFlu72549_5411	Q4K5W3	6065619	6066302	-	684		Autoinducer-binding transcriptional regulator, LuxR family	R	Sub_group C
205922	Pseudomonas fluorescens Pf0-1	NC_007492	fig|205922.5.peg.2284	Pfl01_2247	VBIPseFlu44242_2284	Q3KE16	2577697	2578416	+	720		Transcriptional regulator, LuxR family	R	Sub_group H
351747	Pseudomonas putida F1	NC_009512	fig|351746.6.peg.4571	Pput_4509	VBIPsePut56420_4571	A5W919	5034277	5034984	+	708		Transcriptional regulator, LuxR family	R	Sub_group A
76869.5	Pseudomonas putida GB-1	NC_010322	fig|76869.5.peg.4647	PputGB1_4641	VBIPsePut76638_4647	B0KHQ7	5178757	5179464	+	708		Transcriptional regulator, LuxR family	R	Sub_group A
390236	Pseudomonas putida W619	NC_010501	fig|390235.5.peg.797	PputW619_0791	VBIPsePut93764_0797	B1J2W8	882659	883336	-	678		Transcriptional regulator, LuxR family	R	Sub_group A
216595	Pseudomonas fluorescens SBW25	NC_012660	fig|216595.4.peg.1854	PFLU1630	VBIPseFlu98510_1854	C3K631	1789238	1789939	-	702		Autoinducer-binding transcriptional regulator, LuxR family	R	Sub_group C
216595	Pseudomonas fluorescens SBW25	NC_012660	fig|216595.4.peg.3441	PFLU3280	VBIPseFlu98510_3441	C3KC80	3628963	3629622	+	660		hypothetical protein	R	Sub_group D
216595	Pseudomonas fluorescens SBW25	NC_012660	fig|216595.4.peg.5466	PFLU5342	VBIPseFlu98510_5466	C3K2E5	5871561	5871938	+	378		hypothetical protein	R	Sub_group A
994484	Pseudomonas brassicacearum subsp. brassicacearum NFM421	NC_015379	fig|994484.3.peg.765	PSEBR_a718	VBIPseBra188168_0765	F2KBT4	905246	906007	+	762		Autoinducer-binding transcriptional regulator, LuxR family	R	Sub_group C
994484	Pseudomonas brassicacearum subsp. brassicacearum NFM421	NC_015379	fig|994484.3.peg.2910	PSEBR_a2731	VBIPseBra188168_2910	F2KA98	3390091	3390750	-	660		hypothetical protein	R	Sub_group D
1.04288e+06	Pseudomonas putida S16	NC_015733	fig|1042876.5.peg.4555	PPS_4477	VBIPsePut201901_4555	F8G609	5061110	5061817	+	708		Transcriptional regulator, LuxR family	R	Sub_group A
303.429	Pseudomonas putida strain 1312	NFSB01000066	fig|303.429.peg.1701	B8W72_08210			40783	41490	-	708		Transcriptional regulator, LuxR family	R	Sub_group A
303.431	Pseudomonas putida strain UV4	NHBB01000023	fig|303.431.peg.1765	CBP05_21890			359143	359850	+	708		Transcriptional regulator, LuxR family	R	Sub_group A
303.43	Pseudomonas putida strain UV4/95	NHBC01000020	fig|303.430.peg.1445	CBP06_22260			445246	445953	+	708		Transcriptional regulator, LuxR family	R	Sub_group A
198620	Pseudomonas koreensis strain P2	NIGO01000003	fig|198620.25.peg.2936				35285	36049	+	765		Autoinducer-binding transcriptional regulator, LuxR family	R	Sub_group C
198620	Pseudomonas koreensis strain P2	NIGO01000004	fig|198620.25.peg.3754				189746	190456	-	711		hypothetical protein	R	Sub_group A
198620	Pseudomonas koreensis strain P2	NIGO01000005	fig|198620.25.peg.3953				91439	92146	+	708		hypothetical protein	R	Sub_group I
77298.8	Pseudomonas jessenii strain DSM 17150	NIWT01000008	fig|77298.8.peg.5589	PSJE_25235			48325	49149	+	825		Transcriptional regulator, LuxR family	R	Sub_group E
77298.8	Pseudomonas jessenii strain DSM 17150	NIWT01000010	fig|77298.8.peg.1075	PSJE_28960			108457	109170	+	714		Transcriptional activator protein SolR	R	Sub_group A
75612.1	Pseudomonas mandelii strain 6A1	NMOJ01000169	fig|75612.13.peg.1732	B7L09_21510			4415	5125	-	711		Transcriptional Regulator, LuxR family	R	Sub_group A
294.286	Pseudomonas fluorescens strain EC1	NMRO01000002	fig|294.286.peg.2687	CGU36_04245			78679	79443	+	765		Autoinducer-binding transcriptional regulator, LuxR family	R	Sub_group C
294.287	Pseudomonas fluorescens strain EC1	NMRO01000002	fig|294.287.peg.2687	CGU36_04245			78679	79443	+	765		Autoinducer-binding transcriptional regulator, LuxR family	R	Sub_group C
294.286	Pseudomonas fluorescens strain EC1	NMRO01000009	fig|294.286.peg.5728	CGU36_18075			120270	120980	-	711		hypothetical protein	R	Sub_group A
294.287	Pseudomonas fluorescens strain EC1	NMRO01000009	fig|294.287.peg.5728	CGU36_18075			120270	120980	-	711		hypothetical protein	R	Sub_group A
294.281	Pseudomonas fluorescens strain SC1	NNBS01000009	fig|294.281.peg.5934	CGU37_17115			120270	120980	-	711		Transcriptional activator protein SolR	R	Sub_group A
294.281	Pseudomonas fluorescens strain SC1	NNBS01000011	fig|294.281.peg.324	CGU37_19110			118205	118969	-	765		Autoinducer-binding transcriptional regulator, LuxR family	R	Sub_group C
294.283	Pseudomonas fluorescens strain ITEM 17298	NPKB01000028	fig|294.283.peg.4267				44125	44838	-	714		transcriptional regulator RhlR	R	Sub_group A
294.283	Pseudomonas fluorescens strain ITEM 17298	NPKB01000044	fig|294.283.peg.1822				75860	76567	-	708		Quorum-sensing transcriptional activator YspR	R	Sub_group I
294.283	Pseudomonas fluorescens strain ITEM 17298	NPKB01000074	fig|294.283.peg.1528				157370	158080	-	711		Transcriptional activator protein SolR	R	Sub_group A
294.283	Pseudomonas fluorescens strain ITEM 17298	NPKB01000086	fig|294.283.peg.2431				23295	24059	-	765		Autoinducer-binding transcriptional regulator, LuxR family	R	Sub_group C
296.18	Pseudomonas fragi strain F1821	NQKK01000006	fig|296.18.peg.4021	CJF37_08630			52309	53022	+	714		N-3-oxohexanoyl-L-homoserine lactone quorum-sensing transcriptional activator @ N-3-oxooctanoyl-L-homoserine lactone quorum-sensing transcriptional activator	R	Sub_group A
296.17	Pseudomonas fragi strain F1820	NQKL01000019	fig|296.17.peg.1713	CJF43_19850			53330	54043	+	714		transcriptional regulator, LuxR autoinducer regulated family	R	Sub_group A
296.28	Pseudomonas fragi strain F1818	NQKM01000004	fig|296.28.peg.3389	CJU78_04580			207112	207825	-	714		transcriptional regulator, LuxR autoinducer regulated family	R	Sub_group A
296.21	Pseudomonas fragi strain F1816	NQKN01000001	fig|296.21.peg.48	CJU74_00245			52250	52963	+	714		N-3-oxohexanoyl-L-homoserine lactone quorum-sensing transcriptional activator @ N-3-oxooctanoyl-L-homoserine lactone quorum-sensing transcriptional activator	R	Sub_group A
296.24	Pseudomonas fragi strain F1815	NQKO01000023	fig|296.24.peg.2086	CJU76_20075			14076	14789	-	714		N-3-oxohexanoyl-L-homoserine lactone quorum-sensing transcriptional activator @ N-3-oxooctanoyl-L-homoserine lactone quorum-sensing transcriptional activator	R	Sub_group A
296.2	Pseudomonas fragi strain F1813	NQKP01000006	fig|296.20.peg.3962	CJU77_08175			52251	52964	+	714		N-3-oxohexanoyl-L-homoserine lactone quorum-sensing transcriptional activator @ N-3-oxooctanoyl-L-homoserine lactone quorum-sensing transcriptional activator	R	Sub_group A
296.22	Pseudomonas fragi strain F1801	NQKQ01000027	fig|296.22.peg.2560	CJU81_19525			14318	15031	-	714		transcriptional regulator, LuxR autoinducer regulated family	R	Sub_group A
296.19	Pseudomonas fragi strain F1794	NQKR01000006	fig|296.19.peg.4141	CJU80_08600			52300	53013	+	714		N-3-oxohexanoyl-L-homoserine lactone quorum-sensing transcriptional activator @ N-3-oxooctanoyl-L-homoserine lactone quorum-sensing transcriptional activator	R	Sub_group A
296.19	Pseudomonas fragi strain F1794	NQKR01000006	fig|296.19.peg.4292	CJU80_09335			211491	212204	-	714		N-3-oxohexanoyl-L-homoserine lactone quorum-sensing transcriptional activator @ N-3-oxooctanoyl-L-homoserine lactone quorum-sensing transcriptional activator	R	Sub_group A
296.25	Pseudomonas fragi strain F1793	NQKS01000016	fig|296.25.peg.1402	CJU75_17470			77979	78692	-	714		N-3-oxohexanoyl-L-homoserine lactone quorum-sensing transcriptional activator @ N-3-oxooctanoyl-L-homoserine lactone quorum-sensing transcriptional activator	R	Sub_group A
296.27	Pseudomonas fragi strain F1792	NQKT01000017	fig|296.27.peg.1554	CJU72_17565			52308	53021	+	714		N-3-oxohexanoyl-L-homoserine lactone quorum-sensing transcriptional activator @ N-3-oxooctanoyl-L-homoserine lactone quorum-sensing transcriptional activator	R	Sub_group A
296.23	Pseudomonas fragi strain F1791	NQKU01000004	fig|296.23.peg.3454	CJU79_06350			52252	52965	+	714		N-3-oxohexanoyl-L-homoserine lactone quorum-sensing transcriptional activator @ N-3-oxooctanoyl-L-homoserine lactone quorum-sensing transcriptional activator	R	Sub_group A
296.26	Pseudomonas fragi strain F1786	NQKV01000017	fig|296.26.peg.1510	CJU73_21910			53241	53954	+	714		transcriptional regulator, LuxR autoinducer regulated family	R	Sub_group A
33069.2	Pseudomonas viridiflava strain CH409	NXDO01000002	fig|33069.21.peg.1898	PsyrCH409_03145			252349	253071	+	723		DNA-binding HTH domain-containing proteins	R	Sub_group F
33069.2	Pseudomonas viridiflava strain CH409	NXDO01000008	fig|33069.21.peg.5085	PsyrCH409_08745			19037	19801	-	765		Autoinducer-binding transcriptional regulator, LuxR family	R	Sub_group C
294.333	Pseudomonas fluorescens strain CH229	NXHE01000004	fig|294.333.peg.3785	CP335_05390			208615	209343	+	729		Transcriptional activator protein SolR	R	Sub_group A
294.333	Pseudomonas fluorescens strain CH229	NXHE01000080	fig|294.333.peg.5414	CP335_27385			882	1601	+	720		Transcriptional regulator, LuxR family	R	Sub_group H
294.334	Pseudomonas fluorescens strain CH267	NXNJ01000009	fig|294.334.peg.5909	CP336_16285			183496	184209	-	714		Transcriptional activator protein SolR	R	Sub_group A
746360	Pseudomonas fluorescens WH6	NZ_CM001025	fig|746360.3.peg.1754	PFWH6_1590	VBIPseFlu158595_1754		1672997	1673761	-	765		Autoinducer-binding transcriptional regulator, LuxR family	R	Sub_group C
746360	Pseudomonas fluorescens WH6	NZ_CM001025	fig|746360.3.peg.2306	PFWH6_2118	VBIPseFlu158595_2306		2216860	2217519	-	660		hypothetical protein	R	Sub_group D
746360	Pseudomonas fluorescens WH6	NZ_CM001025	fig|746360.3.peg.5611	PFWH6_5085	VBIPseFlu158595_5611		5394178	5394900	+	723	sdiA	hypothetical protein	R	Sub_group A
303.449	Pseudomonas putida strain FDAARGOS_409	PDEH01000001	fig|303.449.peg.1102	CRM86_05520			1184059	1184766	+	708		Transcriptional regulator, LuxR family	R	Sub_group A
303.45	Pseudomonas putida strain FDAARGOS_376	PDKZ01000002	fig|303.450.peg.2453	CRX57_12015			2539547	2540275	+	729		Transcriptional activator protein SolR	R	Sub_group A
303.473	Pseudomonas putida strain CA-3	PIJT01000012	fig|303.473.peg.611	CQW32_13290			24255	24962	-	708		Transcriptional regulator, LuxR family	R	Sub_group A
