# Supplementary material for: LuxR Solos from Environmental Fluorescent Pseudomonads
Source: mSphere. 2021 Mar 31;6(2):e01322-20. doi: 10.1128/mSphere.01322-20 (PMC8546723; doi:10.1128/mSphere.01322-20)
Supplement: TABLE S3 [file msphere.01322-20-st003.xlsx]

## Sheet: Sheet1
Protein IDs	Genomes	Region	From	To	Strand	Name	LuxR/I
fig|1259844.7.peg.5003	P. sp.FGI182 18_A	CDS	18428	19135	-	Name=Transcriptional regulator%2C LuxR family	R	Sub_group A
fig|1259844.8.peg.1080	P. sp.FGI182 29_B	CDS	104405	105112	+	Name=Transcriptional regulator%2C LuxR family	R	Sub_group A
fig|1259844.9.peg.3287	P. sp.FGI182 32_A	CDS	10795	11502	+	Name=Transcriptional regulator%2C LuxR family	R	Sub_group A
fig|125984459844.3.peg.2733	P.sp.FGI182 43	CDS	91243	91950	+	Name=Transcriptional regulator%2C LuxR family	R	Sub_group A
fig|198620.52.peg.5839	P. koreenis 21_B	CDS	201292	202020	-	Name=Transcriptional activator protein SolR	R	Sub_group A
fig|198620.53.peg.4794	P. koreensis 67	CDS	175412	176122	-	Name=Transcriptional Regulator%2C LuxR family	R	Sub_group A
fig|198620.54.peg.5937	P. koreensis 69_B	CDS	141571	142281	-	Name=Transcriptional Regulator%2C LuxR family	R	Sub_group A
fig|198620.55.peg.5645	P. koreensis 71_D	CDS	141605	142315	-	Name=Transcriptional Regulator%2C LuxR family	R	Sub_group A
fig|198620.56.peg.5436	P. koreensis 74_A	CDS	141637	142347	-	Name=Transcriptional Regulator%2C LuxR family	R	Sub_group A
fig|198620.57.peg.5980	P. koreensis 78_B	CDS	116685	117395	+	Name=Transcriptional Regulator%2C LuxR family	R	Sub_group A
fig|198620.58.peg.5445	P. koreensis 79_C	CDS	116704	117414	+	Name=Transcriptional Regulator%2C LuxR family	R	Sub_group A
fig|198620.59.peg.5328	P. koreensis 81_B	CDS	203157	203867	-	Name=Transcriptional Regulator%2C LuxR family	R	Sub_group A
fig|198620.60.peg.4587	P.koreensis 86_A	CDS	221276	222004	-	Name=Transcriptional activator protein SolR	R	Sub_group A
fig|198620.61.peg.5032	P.koreensis 95_A	CDS	116822	117532	+	Name=Transcriptional Regulator%2C LuxR family	R	Sub_group A
fig|198620.62.peg.3580	P.koreensis 100_A	CDS	2	430	+	Name=Probable transcriptional regulator of trehalose utilization%2C LuxR family	R	No sub_group
fig|198620.62.peg.4582	P.koreensis 100_A	CDS	116822	117532	+	Name=Transcriptional Regulator%2C LuxR family	R	Sub_group A
fig|303.550.peg.1120	P.putida 16_A	CDS	40121	40825	-	Name=Transcriptional regulator%2C LuxR family	R	Sub_group A
fig|303.550.peg.1599	P.putida 16_A	CDS	27458	28303	-	Name=Transcriptional regulator ahyR/asaR family	R	Sub_group C
fig|303.550.peg.2043	P.putida 16_A	CDS	2278	2979	-	Name=Transcriptional regulator%2C LuxR family	R	Sub_group H
fig|303.551.peg.5329	P.putida 51_A	CDS	36272	36985	-	Name=Transcriptional regulator%2C LuxR family	R	Sub_group A
fig|380021.69.peg.3237	P. fluorescens 50_B	CDS	14472	15230	+	Name=Autoinducer-binding transcriptional regulator%2C LuxR family	R	Sub_group C
fig|43306.29.peg.468	P. denitrificans 30_B	CDS	14358	15077	+	Name=Transcriptional regulator%2C LuxR family	R	Sub_group E
fig|43306.29.peg.4715	P. denitrificans 30_B	CDS	145320	146138	-	Name=transcriptional regulator%2C LuxR family	R	Sub_group H
fig|6666666.391711.peg.2774	P.sp 58	CDS	8095	8814	+	Name=Transcriptional regulator%2C LuxR family	R	Sub_group H
fig|6666666.391711.peg.4424	P.sp 58	CDS	216505	217218	-	Name=Transcriptional Regulator%2C LuxR family	R	Sub_group A
