# Supplementary material for: LuxR Solos from Environmental Fluorescent Pseudomonads
Source: mSphere. 2021 Mar 31;6(2):e01322-20. doi: 10.1128/mSphere.01322-20 (PMC8546723; doi:10.1128/mSphere.01322-20)
Supplement: TABLE S1 [file msphere.01322-20-st001.xlsx]

## Sheet: Foglio1
>P PUTIDA 16A LUXRSOLO FOR PEX.TXT.XDNA - 851 BP	GGTACCGTTCCGTGAAATGCCGATATTGGATCCAGCGCCAAGCGACGGGAGCTTCATCGATGCCACATTGGAAAAGCGAG
	CAGCTCCAGCAACTGCTGGATGAACAAGAACCGAAGGAGCTGTTCGGTCAAGCGGTGAAACTGGCCCAGGCGCTCAACAT
	GGAGTTCGTTGGTTTGGCACTGCACCTGCATGTGGCAGCCCGTGGCCCACAGGTGATCCTCTACAACAACTATCCCGGTG
	CCTGGAATGAGCGTTACCAAGCTGAAGACTTAATCAAGATAGACCCAACAGTATCAAAATGCCACCATACAACACTGCCA
	CTGGTCTGGAACGACGATCTCTACTGTGAGGTGCCACAACTGCGCGAAGCCGCCACCGCGCTTGGCATGACCCATGGCTG
	GAGTCAGTCCCGGGAACGAGAGTCAGTTGAGTGTCTCCAGGCCCCTGGGGGTAGTCACCCGCGAGGAACTCTTCGCGAAG
	AGTGCCCAGGTAATGTGGCTGTGCAACACCTTGCACGCCGTGCTCAGCACACATCATCTGCAGAAGTTCAGCCCGGTGCC
	GCAACTGAGCGAACGCGAACTCGAAGTGCTCAAGTGGTCCGCAGCGGGCAAGACCGCCGCCGACGTGGCGATGATCCTCT
	CGCTGTCGACCAGTACCGTGAATTTCCATATCCGCAGCGTGATCACCAAGACCAACGCCTCCAACAAGGCCGGCGCCATC
	GCCATCGCCGCCCTGCGCGGCCTGCTCTGACAGCCCGTCCCCCACCCAGGCGCAAAGCCCTGTAGAATCACCCGCCGCAA
	GCCCGCCGCGCAGCGCGCCGGGCAGGATTCGCAGCAGAGCCCCACTCTAGA
>P PUTIDA 16A LUXRSOLO2 FOR PEX.TXT.XDNA - 899 BP	GGTACCACCGCCGACTGCTCACCGGCGACAGCCCGCTGGCCGGCAACGCCTTGGGCAAGCTGGCTGCCGCGGCCTTGCTC
	AAGGCGACCAACGGCGGGTGAACGGCATGCCGTTCGACGAGGTGGTACAGGCGGTCCGGCAGATCGAGCAGGCCACCACC
	CTGGCGACGATCCAGACGGCCGTGCGCACGTTCGCCCGGCCGCTGGGCTATGACCGCTTCGTGCTGTTCAGCGCCAGCGC
	TGCGCGGGACGAGGTGGTCGAGCGCATCCACTGGGTGGAAGGGGACTGGTTCGGCGACGGCCAGGTGGTCGATGCCCGGA
	CCTACGTGCGCCATTGTCCGGTGACCCGCCATCTGCTGGCAGCCCGTGAAGCGTTCTTCTGGAGCAAGCAGCCTGGCGAC
	GAAGGTGAACGCTATCGGGTGGTTCGGTTGCCCGGCGGGCCGGGCATCCAGGATCCTCGGCCCGGCAGGCCTGGAGGGCG
	CGATGAGCCTGGGCGGTGTGCGCATCGACGCTTCGGCGCCGGCGCGCCTGGCCCTGACCCTGCTGGCCAACGCGGCGTTC
	CTAGGCGCCCGGCGGCTACTGGAGGCACCGCCCGGCGAGGGTCAGCTGTCGGCGCGTGAGCGCCAGGTGCTGGCCTGGAC
	CGCCGCCGGGCAACGCCAGGCCGATATCGCCGCCACCCTGGGCCTGTCGGTGCGCACCGTGGAAAACCACCTGCGCGCCG
	CTCGCCGGCGCCTGGGGGTGAGCACCACCGCCCAGGCGATCAGGATCGCCCTGGGCAGCGGCGCGCTCGACTGACTCAGC
	CGTTGTGCGCAACCTGCAACACCACCTTGCCGATATGCCGGCCAGACTCCATCAGGGCATGGGCCTGGCTGGCCGCTGCC
	AGCGGGAAGGTCGTCTAGA
>P FLUORESCENS F113 LUXRSOLO FOR PEX.TXT.XDNA - 861 BP	GGTACCGGGAAGTGGTCAGCGAGAGTTTCGTCAAACACTACTTCGCGGTAGCCTGATCGGACTTGGCTGCCGACCCCACC
	GGCAGCCCTCTCGGCGAAGGTGCGACCATGAACGTCATCCCCACCCAGGACATCGCCGGCCAGTGCCTGCACGCCTTTAC
	CCAGCTGGTTCCCGTCAGCAGGGCGGCGTTCTACTGCGTTGATCGGCAACTGCAAGTCCATGACTTCAGCCTGCATAAGA
	TGAGCGGCGAGATGCACCGCGACTACCTGGACAACTATCGCCAATTCGACCCGCTGCACCCGCGCCACTGCGTGTCCAGC
	GAGGTGGCAGTGGTGCCGTTGAGCCTGGCGATGGCCCGCCAACCGCGACGTGACAACCGTCGTTATCACGACTTCCTGCA
	GCGCTACGGCGTGGTCGACGTAGTGGAAGTCTTCGCCGGATCCAAGCCGCGATTTCGTTGCTGCGCACTGCCGAGCAAGG
	TGTCTTCACCAGCCAGCAGTTGAGTCAACTCAGCGCGTTGCAGGCCTTGCTGCAACTGGCCGTGGCCCATTTACCAGCCC
	ATGAGGACCCACTGGGCGACTTGACGCCCAAGGAGCGCCAGATTGCCTGGCTGCTGCGCCAAGGCGTCAGCAACAAGCAA
	TTGGCCCGGGAGCTGGAGGTGGGCTTGCCGACCATCAAGACTCACCTGATCCACCTGTTTCGCAAGGTTGGCGTGAGCAG
	CCGTACCGAGTTGGTCAGCGCACTGTTCCTCTGATCAACCATTTGGTTGATAGGCCGCCGTTGCCCGGCACCCCATGATC
	CGAGTGGCTAATTCAACCACCGGAGCCTTGCAATGAGCACATCTTCAGACTGGATTCTAGA
>P JESSENII LUXRSOLO FOR PEX.TXT.XDNA - 923 BP	GGTACCATGGCGTACTTTGTGCATCCAAAGGCCATCCTCTTCTGCCTGTAGCCGCCATGCGCCCCAAGGAACTGAAACTC
	TGGACCACCGGTGTCGCCCACCTGCTCGACCTGCCTGCCGGGCATGGGCGGTTGTCGGGGTTGAGCCATTGGCTTCGGCA
	AATCTGCCCGGTCGATCATTTCGTGTTGTTTGTCTACGAAGGCAATCACCGGCCACTGGCGTTGTTCGATACGTTCTCGG
	CGGACAAGCGGGCGGTGTATGTCGACGACTATCAGTGCGGGCCTTACCTGCTGGATCCCTTCTACCTGGCTTGTACACGC
	GGGCAGGCGCCGGGGCTGTGGCGTCTGCGCCAGTTCGCCCCCGACCACTTCTACCTCGGCGAGTACTTCCTGACCTATTA
	CCAGCAAACCGGACTGGCCGAGGAAGTGGCGTTCTTCGTCGACCTCGGTGGTGGCGCCATGGCAGTGTCCCGGGGCCAGT
	TGTGCATTCAGCCGGGACGAAATGCAACTGGTCGAGTGCGCGCAAGCGGTGGTCGAGCAGGTCATCAATGAGGCCTGGCG
	CTTGCGTCAGGCTCAGGAACCGCGACCGGCGCAGGACCTGGACTTCAAGATCCGCGAAGCCTTCGACCACTTCGGTGCGC
	ACATCCTCACTGGACGCGAGCAGGAAATCGTTCAACTGTTGCTGCGCGGCCACTCCAGCGCCTCGGTGGCCGAACAACTG
	AACATCAGCCCCGGCACGGTAAAGATTCACCGCAAGAACATCTACGCCAAGCTGGGCATTGGCAGCCAGTCGGAGTTGCT
	GGGGTTGTTTATTCGGGAGCTGACGGAGGATCCGTTGCAGGCCTCCGGCCTCAAGCTGCAAGCCTGATACCTGTCGGCTA
	GCAGCCCCCCCCCTGTGGGAGCGAGCTTGCTCGCGATTCTAGA
>P.OLEOVORANS LUXRSOLO FOR PEX - 814 BP	GGTACCCTTCGCGTTCCCCATCGCGATCCAGGGGAGGAGCTCCAAGATGCATGCCGATCTGCTTACCGTCAGCAGCCGCC
	TCGCCGGACTGCCCACGCTCGACGCCTGTCTGGATGCCGTCCAGGCCAGCGCCGACCACCTGGGGTGCAAGGCGCTGATC
	TACGACTATGCCCCGGTGCCCCTCAGTCACGAGGGCGTGCTCATCACCCCCTCGGTATTCAAGGTGCGCAACGCCCCGGC
	GGACATGCAGGCCTTCTGGTGCGAGCGCGGCTATTACCAGATCGACCCGGTGCAGCAATGCGCCAGTCGGCGCGCGGCGC
	CCTTCGTCTGGTCGTTTCGCAGCGAAACCCGCAGCGCCCTGCGCGAGTACCTGGGTGACAGTCACCGCCCGGTCACCTGC
	TATGTGCGTGACAGCGGCCTGGCCACGGATCCACCTGCCGGGCGGTGCCTTCGCCACCCTGACCGGCATCCTCGATGCCG
	ATGCGCGGGACGCCGAGGCCGCCGGCGAAGCCTGCCTGGGCGCCTTCCTGGTGCTGGCCCATGCCTTCCAGGCCCGGGCC
	GACGAACTGCTCGCGCCGGCTGAACGCCGCTGCGGTCAGGTCCGCCTGACGCCGCGCGAGCGCGAATGCCTGCAGTACTC
	GGCCAAGGGCCTCACCGCCAAGCGCATCGCCGCGACCCTCAACCGCTCCACCGCCACGGTCAACCTGCACCTCAACTCCG
	CCGCCCGCAAACTGGGCGCGCGCAACCGGGTCGAGGCGGTGGTGCGGGGCTTGCACTATCGCCTGGTCGAGGTCTGAGCG
	ACTTGGCCTCTAGA
>PppuR16A.XDNA - 312 BP	CAGGGAAAACAGGTTGGGCGTCAGGGGCTGGACGTCGAGCAGAGTCTGGCGGGTGAATTTAGATCTGTCGGCGCTGGCGG
	TCATGACGGGCTCCATGGATCAGATGCGCACAGTTTCGCGCAAAGTGCCCCAGATAAACACCGTCGGTTTGTAAGGTATC
	GCTTATGAGTGATCGCAATCAGCTAAAAAAGCGTAACAGCTATAGCAAAAAAAACCAGCGCAGACTTAGGAGATTTCCTA
	CACTTCGTTCCGTGAAATGCCGATATTGGATCCAGCGCCAAGCGACGGGAGCTTCATCGATGCCACGAATTC
>P23S.XDNA - 318 BP	CTGTCGACCAGTACCGTGAATTTCCATATCCGCAGCGTGATCACCAAGACCAACGCCTCCAACAAGGCCGGCGCCATCGC
	CATCGCCGCCCTGGATCCGCGCGGCCTGCTCTGACAGCCCGTCCCCCACCCAGGCGCAAAGCCCTGTAGAATCACCCGCC
	GCAAGCCCGCCGCGCAGCGCGCCGGGCAGGATTCGCAGCAGAGCCCCACGTCATGCCCCTGTGAATTCTCAACAGCCCCT
	TCGCCGACCTCGACCTGATCCGCCAGCCGGCCCAGGCCAATGACCCGCTGCTGGCCTTCGACGCCGCCGACCAGTACC
>Pferr.XDNA - 312 BP	CAGGGAAAACAGGTTGGGCGTCAGGGGCTGGACGTCGAGCAGAGTCTGGCGGGTGAATTTGAATTCGTCGGCGCTGGCGG
	TCATGACGGGCTCCATGGATCAGATGCGCACAGTTTCGCGCAAAGTGCCCCAGATAAACACCGTCGGTTTGTAAGGTATC
	GCTTATGAGTGATCGCAATCAGCTAAAAAAGCGTAACAGCTATAGCAAAAAAAACCAGCGCAGACTTAGGAGATTTCCTA
	CACTTCGTTCCGTGAAATGCCGATATTGGATCCAGCGCCAAGCGACGGGAGCTTCATCGATGCCACAGATCT
>PppuR16A_2.XDNA - 314 BP	GCGCGTTCGGTGCTGCAACGGCATCGGCAACAGTTGCGGTTGGTCGAGGTAGACGACGCAGGGGTATTGCGCGAAGATCT
	CGTCGATACGCCCGCCGCGCTCGGCTAGACTGCCCGGAGTTCATTCGCAGCCTTTTCGCGACACAAGGCCGTTCCAGGGA
	CCGCGCGGTCTGATGTACCGATGCCACAGGCAGCTGTTGAGGGAAAACCCTCATTGCCGCTGATCCGGTGGCCTCCTAGC
	ATGGATCCGGTCAACCCCCAGGCACAGGAGCACAATCATGACCAACAGAATTCGCAGCGACGACAAACGCCCGA
>PpfluR_113.XDNA - 314 BP	AGGGCACGCCAGTGCTGTGGGGGATCCAAGTGGTCAGCGAGAGTTTCGTCAAACACTACTTCGCGGTAGCCTGATCGGAC
	TTGGCTGCCGACCCCACCGGCAGCCCTCTCGGCGAAGGTGCGACCATGAACGTCATCCCCACCCAGGACATCGCCGGCCA
	GTGGAATTCCCTGCACGCCTTTACCCAGCTGGTTCCCGTCAGCAGGGCGGCGTTCTACTGCGTTGATCGGCAACTGCAAG
	TCCATGACTTCAGCCTGCATAAGATGAGCGGCGAGATGCACCGCGACTACCTGGACAACTATCGCCAATTCGAC
>PmoaF.XDNA - 313 BP	GGCCCGGGAGCTGGAGGTGGGCTTGCCGACCATCGGATCCAAGACTCACCTGATCCACCTGTTTCGCAAGGTTGGCGTGA
	GCAGCCGTACCGAGTTGGTCAGCGCACTGTTCCTCTGATCAACCATTTGGTTGATAGGCCGCCGTTGCCCGGCACCCCAT
	GATCCGAGTGGCTAATTCAACCACCGGAGCCTTGCAATGAGCACATCTTCAGACTGGATCAGAATTCCCGTCGGCGCCCT
	GGCCGATGGCTTTGCCCCCGAAGCCTTCATCCTGCCAAACCTGGCCGACCTGGACGGCAAGACCTTCACCCTG
>PpjeR.XDNA - 166 BP	GGATCCTCAGCCGATCATTTTTGATACCTGCCCTGTAGCACTCGGTAACACCAAGCCCTGTTGCGGTGCGTCTTTGCCACGACGCACCGCCAACCGCCGCGCTTCACACGGGCAATACCGCCATGGCGTACTTTGTGCATCCAAAGGCCATCCTCTTCTGCCTGTAGCCGCCGAATTC
>Psperm.XDNA - 383 BP	GGATCCTGCAAGCCTGATACCTGTCGGCTAGCAGCCCCCCCCCTGTGGGAGCGAGCTTGCTCGCGATTGCGGCCTTACATTCAACATCCATGTGTCTGACACACCGCCATCGCGAGCAAGCTCGCTCCCACAGTTCTATCGGTGATCTGGAGATTGTGGTCAGGGCGGATCAAGCTGATCCAGCGCCCCTGGGCTCAGTTTGCAGGTTAATACCTGTCGGTTGGCAATAATCCCTTGTGGGAGCGA
	GCTCGCTCGCGATTGCGGCCTTACATTCAACATCCATGTGTCTGACACACCGCCATCGCGAGCAAGCTCGCTCCCACAAT
	GGTCGGCGGTGTAAACAAAATTTGTATTCACCTCAAATCCCTGTAGGAGCGAGCCCGCTCGCGGAATTC
>PpolR.XDNA - 451 BP	GGATCCGCCGACATAGGCATAGACCGAACCGGCCACCGGGAAGGCGCGCGACATCTGCTGGTAGCTGACCGCGGTGAACA
	GCATGGCGACGAAGCCGATCAGGTAGGTGAGGGGCACCATGCCGTGGCTGGCATCGAACACCCCGCCAAAGATGGAAAAG
	GGCGCGATGGGCACCATGAACACCAGGCCGTAGATCAGCAGGTCCTTCAACCCGAGCTGGCGCTTGAGTTCCTGGGTGTA
	GCCGAAGCGGGCGAGGTCGGCGGCGTCGCCGGACGGAGCGTGCTGAGTCATGGGGGCTTCCTCGAAGGGGCGGGTTAGGC
	TCGACTCTAGGCCAGGGTGGGGCCTGGCCCCATCCGCAAAAGTGCTAGGTTTGCAGCAGTGCTGTCGCGACTGGCAGAAC
	CTTTGCTTCGCGTTCCCCATCGCGATCCAGGGGAGGAGCTCCAAGGAATTC
